# Supplementary material for: Reprogramming of Yersinia from Virulent to Persistent Mode Revealed by Complex In Vivo RNA-seq Analysis
Source: PLoS Pathog. 2015 Jan 15;11(1):e1004600. doi: 10.1371/journal.ppat.1004600 (PMC4295882; doi:10.1371/journal.ppat.1004600)
Supplement: S1 Table — Bacterial species identified by mapping cDNA sequencing reads from two uninfected mice, two infected (2 days), two persistently infected (42 days) cecal tissues to corresponding 16S rRNA sequence from NCBI 16SMicrobial database. (XLSX) [file ppat.1004600.s008.xlsx]

## Sheet: Uninfected samples
Table S1. Bacterial species identified by mapping cDNA sequencing reads from two uninfected cecal tissues to corresponding 16S rRNA sequence from NCBI 16SMicrobial database
Name	Reference common name	Reference length	Consensus length		Mapped reads number		Coverage (%)
			Replicate a*	Replicate b*	Replicate a*	Replicate b*	Replicate a*	Replicate b*
gi|343202545|ref|NR_042896.1|	Mucispirillum schaedleri strain HRI I17 16S ribosomal RNA. partial sequence	1471	1471	1471	181566	263512	100	99.932
gi|444439721|ref|NR_075036.1|	Lactobacillus reuteri DSM 20016 strain DSM 20016 16S ribosomal RNA. complete sequence	1569	1527	1513	1501	3053	95.666	96.4308
gi|343200179|ref|NR_040866.1|	Bacteroides uniformis strain JCM 5828 16S ribosomal RNA. partial sequence	1425	1365	1385	5025	8548	95.7895	97.193
gi|444303855|ref|NR_074277.1|	Bacteroides thetaiotaomicron VPI-5482 strain VPI-5482 16S ribosomal RNA. complete sequence	1483	1419	1447	2799	5394	95.6844	97.5725
gi|343201773|ref|NR_042499.1|	Bacteroides xylanisolvens strain : XB1A 16S ribosomal RNA. partial sequence	1368	1300	1318	1119	1844	95.0292	96.345
gi|343200178|ref|NR_040865.1|	Bacteroides ovatus strain JCM 5824 16S ribosomal RNA. partial sequence	1455	1363	1360	1898	2650	93.677	93.4708
gi|219846361|ref|NR_025952.1|	Helicobacter hepaticus strain Hh-2 16S ribosomal RNA. partial sequence	1470	1368	1216	976	173	93.0612	82.7211
gi|343202832|ref|NR_043317.1|	Parabacteroides goldsteinii 16S ribosomal RNA. partial sequence	1396	1298	1306	3828	3400	92.9799	93.553
gi|228717037|ref|NR_027558.1|	Anaerotruncus colihominis DSM 17241 16S ribosomal RNA. partial sequence	1365	1209	1167	6899	9351	88.5714	85.4945
gi|219846903|ref|NR_026495.1|	Clostridium cocleatum strain I50 16S ribosomal RNA. partial sequence	1489	1219	1257	69	178	81.867	84.4191
gi|343198449|ref|NR_041882.1|	Robinsoniella peoriensis strain PPC31 16S ribosomal RNA. complete sequence	1525	N/A	1226	N/A	935	N/A	80.3934
R value = 0.99 for the number of the reads mapped to spesific 16S RNA in each library
(*) indicates rRNA non-depleted cDNA libraries used in sequencing

## Sheet: Early infection
Table S1. Bacterial species identified by mapping cDNA sequencing reads from two infected (2 days) cecal tissues to corresponding 16S rRNA sequence from NCBI 16SMicrobial database
Name	Reference common name	Reference length	Consensus length		Mapped reads number		Coverage (%)
			Replicate a*	Replicate b*	Replicate a*	Replicate b*	Replicate a*	Replicate b*
gi|444304189|ref|NR_074613.1|	Anaerostipes caccae strain L1-92 16S ribosomal RNA. partial sequence	1456	N/A	1198	N/A	40882	N/A	82.2802
gi|228717037|ref|NR_027558.1|	Anaerotruncus colihominis DSM 17241 16S ribosomal RNA. partial sequence	1365	1170	1235	11222	164057	85.7143	90.4762
gi|265678305|ref|NR_028607.1|	Bacteroides acidifaciens strain A40 16S ribosomal RNA. partial sequence	1495	1384	1248	358	160	92.5753	83.4783
gi|219846080|ref|NR_025670.1|	Bacteroides capillosus strain ATCC 29799 16S ribosomal RNA. partial sequence	1483	1223	1319	14936	27084	82.468	88.9413
gi|343200178|ref|NR_040865.1|	Bacteroides ovatus strain JCM 5824 16S ribosomal RNA. partial sequence	1455	1395	1388	4171	4974	95.8763	95.3952
gi|444303855|ref|NR_074277.1|	Bacteroides thetaiotaomicron VPI-5482 strain VPI-5482 16S ribosomal RNA. complete sequence	1483	1481	1473	6371	8624	99.8651	99.3257
gi|343200179|ref|NR_040866.1|	Bacteroides uniformis strain JCM 5828 16S ribosomal RNA. partial sequence	1425	1394	1395	9896	22042	97.8246	97.8947
gi|444304091|ref|NR_074515.1|	Bacteroides vulgatus ATCC 8482 strain ATCC 8482 16S ribosomal RNA. complete sequence	1510	1298	N/A	108	N/A	85.9603	N/A
gi|343201773|ref|NR_042499.1|	Bacteroides xylanisolvens strain : XB1A 16S ribosomal RNA. partial sequence	1368	1348	1339	2543	2934	98.538	97.8801
gi|219846722|ref|NR_026314.1|	Blautia hydrogenotrophica strain S5a36 16S ribosomal RNA. partial sequence	1458	N/A	1184	N/A	4314	N/A	81.2071
gi|310974913|ref|NR_036776.1|	Blautia producta strain 2396 16S ribosomal RNA. partial sequence	1427	1182	1165	7293	20075	82.8311	81.6398
gi|219846903|ref|NR_026495.1|	Clostridium cocleatum strain I50 16S ribosomal RNA. partial sequence	1489	1204	1411	56	125	80.8596	94.7616
gi|310975064|ref|NR_036928.1|	Clostridium hathewayi strain 1313 16S ribosomal RNA. partial sequence	1431	1195	1266	6845	13206	83.508	88.4696
gi|224581401|ref|NR_024719.1|	Clostridium hylemonae strain TN-272 16S ribosomal RNA. partial sequence	1445	1266	1297	74176	210481	87.6125	89.7578
gi|265679047|ref|NR_029355.1|	Clostridium methylpentosum DSM 5476 strain R2 16S ribosomal RNA. partial sequence	1435	N/A	1154	N/A	2970	N/A	80.4181
gi|265678482|ref|NR_028785.1|	Clostridium scindens strain ATCC 35704 16S ribosomal RNA. complete sequence	1529	1351	1385	21486	50861	88.3584	90.5821
gi|219846612|ref|NR_026204.1|	Clostridium viride strain DSM 6836 16S ribosomal RNA. partial sequence	1482	N/A	1245	N/A	4247	N/A	84.0081
gi|265678578|ref|NR_028883.1|	Dorea longicatena strain 111-35 16S ribosomal RNA. partial sequence	1316	1109	1199	8211	15931	84.2705	91.1094
gi|343202351|ref|NR_042637.1|	Enterorhabdus mucosicola strain : Mt1B8 16S ribosomal RNA. partial sequence	1338	N/A	1079	N/A	316	N/A	80.6428
gi|444304189|ref|NR_074613.1|	Eubacterium eligens ATCC 27750 strain ATCC 27750 16S ribosomal RNA. complete sequence	1519	N/A	1238	N/A	13144	N/A	81.501
gi|219846361|ref|NR_025952.1|	Helicobacter hepaticus strain Hh-2 16S ribosomal RNA. partial sequence	1470	1365	N/A	306	N/A	92.8571	N/A
gi|444439721|ref|NR_075036.1|	Lactobacillus reuteri DSM 20016 strain DSM 20016 16S ribosomal RNA. complete sequence	1569	1525	1549	2482	2728	97.1957	98.7253
gi|343203027|ref|NR_043551.1|	Lactonifactor longoviformis strain ED-Mt61/PYG-s6 16S ribosomal RNA. partial sequence	1438	N/A	1253	N/A	2248	N/A	87.1349
gi|343201426|ref|NR_042152.1|	Marvinbryantia formatexigens DSM 14469 16S ribosomal RNA. partial sequence	1456	1247	1278	34631	69381	85.6456	87.7747
gi|343202545|ref|NR_042896.1|	Mucispirillum schaedleri strain HRI I17 16S ribosomal RNA. partial sequence	1471	1471	1471	1598976	65672	100	100
gi|343202832|ref|NR_043317.1|	Parabacteroides goldsteinii 16S ribosomal RNA. partial sequence	1396	1345	1345	3976	5323	96.3467	96.3467
gi|343198449|ref|NR_041882.1|	Robinsoniella peoriensis strain PPC31 16S ribosomal RNA. complete sequence	1525	1221	1253	3699	56898	80.0656	82.1639
gi|343198540|ref|NR_042832.1|	Roseburia faecis M72/1 strain M72/1 16S ribosomal RNA. partial sequence	1456	N/A	1178	N/A	755	N/A	80.9066
gi|343201281|ref|NR_042007.1|	Roseburia inulinivorans DSM 16841 strain : A2-194 16S ribosomal RNA. complete sequence	1454	N/A	1218	N/A	1248	N/A	83.7689
gi|310974914|ref|NR_036777.1|	Ruminococcus torques strain VPI B2-51 16S ribosomal RNA. partial sequence	1418	N/A	1240	N/A	6847	N/A	87.4471
R value = 0.15 for the number of the reads mapped to spesific 16S RNA in each library
(*) indicates rRNA non-depleted cDNA libraries used in sequencing

## Sheet: Persistent infection
Table S1. Bacterial species identified by mapping cDNA sequencing reads from two infected (42 days) cecal tissues to corresponding 16S rRNA sequence from NCBI 16SMicrobial database
Name	Reference common name	Reference length	Consensus length		Mapped reads number		Coverage (%)
			Replicate a*	Replicate b*	Replicate a*	Replicate b*	Replicate a*	Replicate b*
gi|343202545|ref|NR_042896.1|	Mucispirillum schaedleri strain HRI I17 16S ribosomal RNA. partial sequence	1471	1471	1471	589348	494300	100	100
gi|444439721|ref|NR_075036.1|	Lactobacillus reuteri DSM 20016 strain DSM 20016 16S ribosomal RNA. complete sequence	1569	1548	1512	5317	8429	98.6616	96.3671
gi|444303855|ref|NR_074277.1|	Bacteroides thetaiotaomicron VPI-5482 strain VPI-5482 16S ribosomal RNA. complete sequence	1483	1452	1467	34130	16004	97.9096	98.9211
gi|219846903|ref|NR_026495.1|	Clostridium cocleatum strain I50 16S ribosomal RNA. partial sequence	1489	1457	1338	1272	115	97.8509	89.859
gi|444304091|ref|NR_074515.1|	Bacteroides vulgatus ATCC 8482 strain ATCC 8482 16S ribosomal RNA. complete sequence	1510	1477	1444	188	100	97.8146	95.6291
gi|343200179|ref|NR_040866.1|	Bacteroides uniformis strain JCM 5828 16S ribosomal RNA. partial sequence	1425	1393	1396	11925	14192	97.7544	97.9649
gi|444304012|ref|NR_074436.1|	Akkermansia muciniphila ATCC BAA-835 strain ATCC BAA-835 16S ribosomal RNA. complete sequence	1505	1438	1113	10108	717	95.5482	83.95
gi|343202832|ref|NR_043317.1|	Parabacteroides goldsteinii 16S ribosomal RNA. partial sequence	1396	1300	1274	14435	6168	93.1232	91.2607
gi|343201773|ref|NR_042499.1|	Bacteroides xylanisolvens strain : XB1A 16S ribosomal RNA. partial sequence	1368	1175	1237	2454	1368	85.8918	90.424
gi|228717037|ref|NR_027558.1|	Anaerotruncus colihominis DSM 17241 16S ribosomal RNA. partial sequence	1365	1111	1207	7279	6902	81.3919	88.4249
gi|444439469|ref|NR_074784.1|	Bacteroides fragilis NCTC 9343 strain ATCC 25285 = NCTC 9343 16S ribosomal RNA. complete sequence	1533	1232	N/A	7228	N/A	80.3653	N/A
R value = 0.99 for the number of the reads mapped to spesific 16S RNA in each library
(*) indicates rRNA non-depleted cDNA libraries used in sequencing
