# Supplementary material for: Reprogramming of Yersinia from Virulent to Persistent Mode Revealed by Complex In Vivo RNA-seq Analysis
Source: PLoS Pathog. 2015 Jan 15;11(1):e1004600. doi: 10.1371/journal.ppat.1004600 (PMC4295882; doi:10.1371/journal.ppat.1004600)
Supplement: S5 Table — Differentially expressed Y. pseudotuberculosis YPIII (Log2 FC≥0.8 and p-value<0.05) genes under anaerobic and aerobic conditions at 26°C in exponential and stationary phase analyzed by microarray. (XLS) [file ppat.1004600.s012.xls]

## Sheet: Exponantial Phase
Table S5. Anaerobic vs. Aerobic Microarray of Y. pseudotuberculosis YPIII during Exponantial Phase at 26oC
Differentially expressed Y. pseudotuberculosis YPIII (Log2 FC≥0.8 and p-value<0.05) genes under anaerobic and aerobic conditions at 26oC in exponential and stationary phase were analyzed by microarray.
	ProbeID	Accession	GB_GeneName	curated_GeneName	GB_Definition	curated_Description	GB_Description	GB_GeneProduct	GB_RefLocus	curated_LocusTag	TopHit	logFC	Pvalue	adjPvalue	Cy5raw_A1	Cy5raw_A2	Cy5raw_A3	Cy5raw_A4	Cy3raw_A1	Cy3raw_A2	Cy3raw_A3	Cy3raw_A4
331	CUST_7596_PI390410464	ACA66590.1		fusA	elongation factor G	translation elongation factor G	EF-G; promotes GTP-dependent translocation of the ribosome during translation; many organisms have multiple copies of this gene;PROVISIONAL	YP_001719043	YPK_0277	YPK_0277	gb|ACA66590.1|gi|169749072	4.98611	3.00875e-15	6.37652e-12	10.179	10.1496	9.90786	10.0766	15.3686	14.9637	15.344	15.3523
9145	CUST_344_PI390410464	ACA66939.1	rpsU	rpsU	30S ribosomal protein S21	ribosomal protein S21	a small basic protein that is one of the last in the subunit assembly; omission does not prevent assembly but the subunit is inactive; binds central domain of 16S rRNA;PROVISIONAL	YP_001719392	YPK_0636	YPK_0636	gb|ACA66939.1|gi|169749421	4.8959	4.55969e-16	1.96295e-12	9.63527	9.62968	9.75148	9.6633	14.5482	14.3527	14.5346	14.6333
4531	CUST_4578_PI390410464	ACA69630.1	rimM	rimM	16S rRNA-processing protein RimM	16S rRNA processing protein RimM	Essential for efficient processing of 16S rRNA;PROVISIONAL	YP_001722083	YPK_3363	YPK_3363	gb|ACA69630.1|gi|169752112	4.12335	5.00084e-15	6.37652e-12	10.9424	10.9727	10.7536	10.8846	14.7327	14.4741	14.6525	14.7799
910	CUST_6929_PI390410464	ACA66648.1	rplL	rplL	50S ribosomal protein L7/L12	ribosomal protein L7/L12	present in two forms; L12 is normal, while L7 is aminoacylated at the N-terminal serine; the only multicopy ribosomal protein; 4:1 ratio of L7/L12 per ribosome; two L12 dimers bind L10; critically important for translation efficiency and fidelity; stimulates GTPase activity of translation factors;PROVISIONAL	YP_001719101	YPK_0338	YPK_0338	gb|ACA66648.1|gi|169749130	4.11501	2.48981e-14	6.65798e-12	11.4767	11.4171	11.112	11.2107	15.6779	15.2175	15.5662	15.5118
6758	CUST_8066_PI390410464	ACA70049.1	rpsR	rpsR	30S ribosomal protein S18	ribosomal protein S18	binds as a heterodimer with protein S6 to the central domain of the 16S rRNA; helps stabilize the platform of the 30S subunit;PROVISIONAL	YP_001722502	YPK_3782	YPK_3782	gb|ACA70049.1|gi|169752531	4.028	4.05148e-14	8.02066e-12	11.6812	11.7857	11.2593	11.6804	15.5261	15.2872	15.5077	15.5443
802	CUST_1880_PI390410464	ACA70050.1		priB	primosomal replication protein N	primosomal replication protein N	KEGG: ypi:YpsIP31758_3638 primosomal replication protein N;PROVISIONAL	YP_001722503	YPK_3783	YPK_3783	gb|ACA70050.1|gi|169752532	4.00763	2.08448e-14	6.59729e-12	11.5538	11.3312	11.143	11.1739	15.3742	15.0107	15.2625	15.2709
11584	CUST_6321_PI390410464	ACA70048.1	rplI	rplI	50S ribosomal protein L9	ribosomal protein L9	in Escherichia coli this protein is wrapped around the base of the L1 stalk;PROVISIONAL	YP_001722501	YPK_3781	YPK_3781	gb|ACA70048.1|gi|169752530	3.9442	1.20196e-13	1.19975e-11	11.6498	11.3936	11.2878	11.2051	15.6633	15.2663	15.6037	15.6099
4212	CUST_6192_PI390410464	ACA66607.1	rplX	rplX	50S ribosomal protein L24	ribosomal protein L24	assembly initiator protein; binds to 5' end of 23S rRNA and nucleates assembly of the 50S; surrounds polypeptide exit tunnel;PROVISIONAL	YP_001719060	YPK_0294	YPK_0294	gb|ACA66607.1|gi|169749089	3.94405	1.33487e-14	6.59729e-12	11.4494	11.4134	11.2348	11.225	15.5567	15.3096	15.5674	15.5745
4667	CUST_6897_PI390410464	ACA66595.1		rpsJ	30S ribosomal protein S10	ribosomal protein S10	PFAM: ribosomal protein S10~KEGG: asu:Asuc_0458 ribosomal protein S10;PROVISIONAL	YP_001719048	YPK_0282	YPK_0282	gb|ACA66595.1|gi|169749077	3.91324	1.03807e-12	4.13785e-11	11.5181	11.7786	11.398	11.4672	15.8616	15.4073	15.8838	15.7414
3957	CUST_205_PI390410464	ACA66647.1	rplJ	rplJ	50S ribosomal protein L10	ribosomal protein L10	binds the two ribosomal protein L7/L12 dimers and anchors them to the large ribosomal subunit;PROVISIONAL	YP_001719100	YPK_0337	YPK_0337	gb|ACA66647.1|gi|169749129	3.90951	7.09131e-14	1.09606e-11	11.121	11.098	10.803	10.9536	14.5217	14.1674	14.479	14.5231
979	CUST_43_PI390410464	ACA66596.1	rplC	rplC	50S ribosomal protein L3	ribosomal protein L3	binds directly near the 3' end of the 23S rRNA, where it nucleates assembly of the 50S subunit; essential for peptidyltransferase activity; mutations in this gene confer resistance to tiamulin;PROVISIONAL	YP_001719049	YPK_0283	YPK_0283	gb|ACA66596.1|gi|169749078	3.82637	2.0977e-13	1.62924e-11	11.4868	11.5989	11.2962	11.4969	15.4913	15.1651	15.6581	15.4994
6469	CUST_12236_PI390410464	ACA69857.1	rpsT	rpsT	30S ribosomal protein S20	ribosomal protein S20	binds directly to the 16S rRNA and is involved in post-translational inhibition of arginine and ornithine decarboxylase;PROVISIONAL	YP_001722310	YPK_3590	YPK_3590	gb|ACA69857.1|gi|169752339	3.79721	7.15948e-14	1.09606e-11	12.4815	12.3729	11.9647	12.1505	15.8901	15.585	15.9256	15.8034
2792	CUST_1752_PI390410464	ACA69631.1	rpsP	rpsP	30S ribosomal protein S16	ribosomal protein S16	binds to lower part of 30S body where it stabilizes two domains; required for efficient assembly of 30S; in Escherichia coli this protein has nuclease activity;PROVISIONAL	YP_001722084	YPK_3364	YPK_3364	gb|ACA69631.1|gi|169752113	3.74502	4.28514e-14	8.02066e-12	11.385	11.3123	10.8547	11.2336	14.7472	14.2887	14.6231	14.6465
108	CUST_12179_PI390410464	ACA66608.1	rplE	rplE	50S ribosomal protein L5	ribosomal protein L5	part of 50S and 5S/L5/L18/L25 subcomplex; contacts 5S rRNA and P site tRNA; forms a bridge to the 30S subunit in the ribosome by binding to S13;PROVISIONAL	YP_001719061	YPK_0295	YPK_0295	gb|ACA66608.1|gi|169749090	3.74054	1.14936e-13	1.19975e-11	12.0767	12.1297	11.7738	11.8906	15.6281	15.3087	15.602	15.5822
1114	CUST_11977_PI390410464	ACA69629.1	trmD	trmD	tRNA (guanine-N(1)-)-methyltransferase	tRNA (guanine-N1)-methyltransferase	methylates guanosine-37 in various tRNAs; uses S-adenosyl-L-methionine to transfer methyl group to tRNA;2.1.1.31;PROVISIONAL	YP_001722082	YPK_3362	YPK_3362	gb|ACA69629.1|gi|169752111	3.69779	2.62917e-14	6.65798e-12	10.9653	10.9035	10.7062	10.6956	14.5948	14.2603	14.4496	14.5568
2953	CUST_5122_PI390410464	ACA66612.1	rplR	rplR	50S ribosomal protein L18	ribosomal protein L18	binds 5S rRNA along with protein L5 and L25;PROVISIONAL	YP_001719065	YPK_0299	YPK_0299	gb|ACA66612.1|gi|169749094	3.64648	1.47398e-13	1.295e-11	12.0415	12.1112	11.8101	11.804	15.684	15.2832	15.6314	15.5608
2756	CUST_2019_PI390410464	ACA66589.1		rpsG	30S ribosomal protein S7	ribosomal protein S7	binds directly to 16S rRNA where it nucleates assembly of the head domain of the 30S subunit;PROVISIONAL	YP_001719042	YPK_0276	YPK_0276	gb|ACA66589.1|gi|169749071	3.63718	1.17352e-13	1.19975e-11	12.048	12.255	11.7706	12.111	15.1934	14.7932	15.1635	15.1953
799	CUST_6730_PI390410464	ACA69504.1	tig	tig	trigger factor	trigger factor	Tig; RopA; peptidyl-prolyl cis/trans isomerase; promotes folding of newly synthesized proteins; binds ribosomal 50S subunit; forms a homodimer;PROVISIONAL	YP_001721957	YPK_3235	YPK_3235	gb|ACA69504.1|gi|169751986	3.63431	2.39767e-14	6.65798e-12	10.9417	10.7802	10.5009	10.6949	14.4343	14.0914	14.3149	14.3527
4888	CUST_3857_PI390410464	ACA66645.1	rplK	rplK	50S ribosomal protein L11	ribosomal protein L11	binds directly to 23S ribosomal RNA;PROVISIONAL	YP_001719098	YPK_0335	YPK_0335	gb|ACA66645.1|gi|169749127	3.59223	1.315e-13	1.21945e-11	11.613	11.5842	11.3346	11.3334	15.6698	15.2588	15.5938	15.591
13059	CUST_7117_PI390410464	ACA68945.1	rpsA	rpsA	30S ribosomal protein S1	ribosomal protein S1	in Escherichia coli this protein is involved in binding to the leader sequence of mRNAs and is itself bound to the 30S subunit; autoregulates expression via a C-terminal domain; in most gram negative organisms this protein is composed of 6 repeats of the S1 domain while in gram positive there are 4 repeats; the S1 nucleic acid-binding domain is found associated with other proteins;PROVISIONAL	YP_001721398	YPK_2668	YPK_2668	gb|ACA68945.1|gi|169751427	3.53968	1.73922e-13	1.46811e-11	11.7338	11.5505	11.3688	11.428	15.2249	14.8931	15.1197	15.1359
1585	CUST_1557_PI390410464	ACA67723.1		cysK	cysteine synthase A	cysteine synthase A	CysK; forms a complex with serine acetyltransferase CysE; functions in cysteine biosynthesis;PROVISIONAL	YP_001720176	YPK_1429	YPK_1429	gb|ACA67723.1|gi|169750205	3.52214	5.34897e-14	9.59471e-12	10.213	10.636	10.1775	10.2825	13.3997	13.9068	13.8176	13.6417
7315	CUST_2306_PI390410464	ACA70024.1	rplU	rplU	50S ribosomal protein L21	ribosomal protein L21	PFAM: ribosomal protein L21~KEGG: ypi:YpsIP31758_3612 ribosomal protein L21;PROVISIONAL	YP_001722477	YPK_3757	YPK_3757	gb|ACA70024.1|gi|169752506	3.50327	8.22087e-13	3.68655e-11	12.2676	11.895	11.6658	11.881	15.3454	14.9869	15.3631	15.4528
1313	CUST_4951_PI390410464	ACA68702.1	flgB	flgB	flagellar basal body rod protein FlgB	flagellar basal-body rod protein FlgB	with FlgF and C makes up the proximal portion of the flagellar basal body rod; Vibrio parahaemolyticus protein is associated with the polar flagella;PROVISIONAL	YP_001721155	YPK_2425	YPK_2425	gb|ACA68702.1|gi|169751184	3.49899	8.98212e-15	6.59729e-12	9.00411	8.99521	9.56635	9.32073	12.6914	12.5837	12.6676	12.7235
5910	CUST_9048_PI390410464	ACA66600.1	rpsS	rpsS	30S ribosomal protein S19	ribosomal protein S19	protein S19 forms a complex with S13 that binds strongly to the 16S ribosomal RNA;PROVISIONAL	YP_001719053	YPK_0287	YPK_0287	gb|ACA66600.1|gi|169749082	3.48747	1.25201e-13	1.19975e-11	12.6575	12.5228	12.438	12.2753	16.1062	15.7076	15.9854	15.7359
6735	CUST_7806_PI390410464	ACA67899.1	ompX	ompX/ailD	outer membrane protein X	virulence-related outer membrane protein	OmpX; involved in cell adhesion; forms an eight-stranded antiparallel beta-barrel that protrudes from the cell surface; mutations in the gene increase cell-surface contact in fimbriated strains but decrease contact in nonfimbriated strains;PROVISIONAL	YP_001720352	YPK_1606	YPK_1606	gb|ACA67899.1|gi|169750381	3.46508	1.58982e-14	6.59729e-12	10.293	10.4933	10.0254	10.2198	14.2212	13.9182	14.112	14.1979
6225	CUST_5935_PI390410464	ACA66646.1	rplA	rplA	50S ribosomal protein L1	ribosomal protein L1	in Escherichia coli and Methanococcus, this protein autoregulates expression; the binding site in the mRNA mimics the binding site in the 23S rRNA;PROVISIONAL	YP_001719099	YPK_0336	YPK_0336	gb|ACA66646.1|gi|169749128	3.44144	4.73466e-13	2.6471e-11	11.4085	11.5297	11.1331	11.2899	15.2029	14.7709	15.108	15.2031
1830	CUST_10698_PI390410464	ACA66611.1	rplF	rplF	50S ribosomal protein L6	ribosomal protein L6	ribosomal protein L6 appears to have arisen as a result of an ancient gene duplication as based on structural comparison of the Bacillus stearothermophilus protein; RNA-binding appears to be in the C-terminal domain; mutations in the L6 gene confer resistance to aminoglycoside antibiotics such as gentamicin and these occur in truncations of the C-terminal domain; it has been localized to a region…	YP_001719064	YPK_0298	YPK_0298	gb|ACA66611.1|gi|169749093	3.4223	1.43948e-12	5.07948e-11	11.9651	11.8186	11.5182	11.5725	15.4034	14.8039	15.2973	15.1302
3896	CUST_5446_PI390410464	ACA66581.1		slyD	FKBP-type peptidyl-prolyl cis-trans isomerase	peptidylprolyl isomerase FKBP-type	rotamase;PROVISIONAL	YP_001719034	YPK_0268	YPK_0268	gb|ACA66581.1|gi|169749063	3.39356	2.46341e-13	1.80518e-11	10.3956	10.3529	10.4	10.1712	13.5107	13.1351	13.5071	13.2979
5106	CUST_4034_PI390410464	ACA66601.1	rplV	rplV	50S ribosomal protein L22	ribosomal protein L22	binds specifically to 23S rRNA during the early stages of 50S assembly; makes contact with all 6 domains of the 23S rRNA in the assembled 50S subunit and ribosome; mutations in this gene result in erythromycin resistance; located near peptidyl-transferase center;PROVISIONAL	YP_001719054	YPK_0288	YPK_0288	gb|ACA66601.1|gi|169749083	3.37534	2.474e-13	1.80518e-11	12.9161	12.6396	12.3917	12.4138	16.1409	15.7246	15.9828	15.8091
3975	CUST_7918_PI390410464	ACA66606.1	rplN	rplN	50S ribosomal protein L14	ribosomal protein L14	binds to the 23S rRNA between the centers for peptidyl transferase and GTPase;PROVISIONAL	YP_001719059	YPK_0293	YPK_0293	gb|ACA66606.1|gi|169749088	3.36526	6.39532e-13	3.12862e-11	13.3024	13.4588	12.9352	13.0836	16.1905	15.7231	15.9847	15.7698
8379	CUST_11802_PI390410464	ACA66609.1	rpsN	rpsN	30S ribosomal protein S14	ribosomal protein S14	located in the peptidyl transferase center and involved in assembly of 30S ribosome subunit; similar to what is observed with proteins L31 and L33, some proteins in this family contain CXXC motifs that are involved in zinc binding; if two copies are present in a genome, then the duplicated copy appears to have lost the zinc-binding motif and is instead regulated by zinc; the proteins in this grou…	YP_001719062	YPK_0296	YPK_0296	gb|ACA66609.1|gi|169749091	3.34134	1.22438e-12	4.62363e-11	12.0088	11.9936	11.7495	11.7931	15.6461	15.4058	15.6509	15.674
885	CUST_3404_PI390410464	ACA66597.1	rplD	rplD	50S ribosomal protein L4	ribosomal protein L4/L1e	L4 is important during the early stages of 50S assembly; it initially binds near the 5' end of the 23S rRNA;PROVISIONAL	YP_001719050	YPK_0284	YPK_0284	gb|ACA66597.1|gi|169749079	3.33744	2.32264e-12	6.9923e-11	11.7135	11.7152	11.4744	11.421	15.5979	15.2683	15.6619	15.5588
4670	CUST_5775_PI390410464	ACA67987.1		ptsG	PTS system glucose-specific transporter subunit IIBC	PTS system, glucose-specific IIBC subunit	phosphoenolpyruvate-dependent sugar phosphotransferase system; catalyzes the phosphorylation of incoming sugar substrates concomitant with their translocation across the cell membrane; IIB is phosphorylated by IIA and then transfers the phosphoryl group to the sugar; IIC forms the translocation channel;PROVISIONAL	YP_001720440	YPK_1694	YPK_1694	gb|ACA67987.1|gi|169750469	3.30966	4.01172e-14	8.02066e-12	10.35	10.2967	10.3004	10.0123	13.5309	13.5006	13.5416	13.5217
3905	CUST_130_PI390410464	ACA66650.1	rpoB	rpoB	DNA-directed RNA polymerase subunit beta	DNA-directed RNA polymerase, beta subunit	DNA-dependent RNA polymerase catalyzes the transcription of DNA into RNA using the four ribonucleoside triphosphates as substrates; beta subunit is part of the catalytic core which binds with a sigma factor to produce the holoenzyme;PROVISIONAL	YP_001719103	YPK_0340	YPK_0340	gb|ACA66650.1|gi|169749132	3.30228	2.14546e-14	6.59729e-12	10.0809	9.83618	9.81195	9.87568	13.1906	13.1309	13.1976	13.4149
5734	CUST_544_PI390410464	ACA67813.1		fabB	3-oxoacyl-ACP synthase	Beta-ketoacyl synthase	FabB, beta-Ketoacyl-ACP synthase I, KASI; catalyzes a condensation reaction in fatty acid biosynthesis: addition of an acyl acceptor of two carbons from malonyl-ACP; required for the elongation of short-chain unsaturated acyl-ACP;PROVISIONAL	YP_001720266	YPK_1520	YPK_1520	gb|ACA67813.1|gi|169750295	3.30014	5.92476e-15	6.37652e-12	9.2938	9.30388	9.68387	9.48023	13.2388	13.0572	13.1535	13.2209
1048	CUST_9220_PI390410464	ACA68033.1		cspC-1	cold-shock DNA-binding domain-containing protein	cold-shock DNA-binding domain protein	PFAM: Cold-shock protein DNA-binding~SMART: Cold shock protein~KEGG: ypm:YP_1786 cold shock protein;PROVISIONAL	YP_001720486	YPK_1740	YPK_1740	gb|ACA68033.1|gi|169750515	3.26366	1.46775e-13	1.295e-11	10.922	11.307	11.1583	11.0984	14.7304	14.8815	15.1362	15.2423
9193	CUST_658_PI390410464	ACA70023.1	rpmA	rpmA	50S ribosomal protein L27	ribosomal protein L27	involved in the peptidyltransferase reaction during translation;PROVISIONAL	YP_001722476	YPK_3756	YPK_3756	gb|ACA70023.1|gi|169752505	3.26095	8.59724e-13	3.81503e-11	12.335	12.1029	12.0012	11.9862	15.414	15.1098	15.3825	15.4948
1044	CUST_5340_PI390410464	ACA70000.1	secG	secG	preprotein translocase subunit SecG	preprotein translocase, SecG subunit	TIGRFAM: preprotein translocase, SecG subunit~PFAM: Preprotein translocase SecG subunit~KEGG: ypi:YpsIP31758_3599 preprotein translocase, SecG subunit;PROVISIONAL	YP_001722453	YPK_3733	YPK_3733	gb|ACA70000.1|gi|169752482	3.2413	1.7751e-14	6.59729e-12	9.12456	9.42813	9.41507	9.44241	12.3279	12.4396	12.5337	12.5992
4497	CUST_10011_PI390410464	ACA66599.1	rplB	rplB	50S ribosomal protein L2	ribosomal protein L2	one of the primary rRNA-binding proteins; required for association of the 30S and 50S subunits to form the 70S ribosome, for tRNA binding and peptide bond formation;PROVISIONAL	YP_001719052	YPK_0286	YPK_0286	gb|ACA66599.1|gi|169749081	3.22958	1.13288e-12	4.39372e-11	12.6138	12.5677	12.3085	12.3815	16.0246	15.5804	15.9585	15.8276
2585	CUST_1901_PI390410464	ACA67169.1		gcsH	glycine cleavage system protein H	glycine cleavage system H protein	part of multienzyme complex composed of H, L, P, and T proteins which catalyzes oxidation of glycine to yield carbon dioxide, ammonia, 5,10-CH2-H4folate and a reduced pyridine nucleotide; protein H is involved in transfer of methylamine group from the P to T protein; covalently bound to a lipoyl cofactor;PROVISIONAL	YP_001719622	YPK_0868	YPK_0868	gb|ACA67169.1|gi|169749651	3.20138	2.13949e-14	6.59729e-12	9.29599	9.55151	9.32151	9.35444	12.3649	12.3715	12.1266	12.4537
820	CUST_5534_PI390410464	ACA69016.1		sdaC	serine transporter	serine transporter	TIGRFAM: serine transporter~PFAM: Amino acid transporter transmembrane~KEGG: ypi:YpsIP31758_2656 serine transporter;PROVISIONAL	YP_001721469	YPK_2739	YPK_2739	gb|ACA69016.1|gi|169751498	3.14928	5.7418e-13	2.97813e-11	8.38774	8.87931	8.82082	9.05759	11.2633	11.7717	11.3654	11.7959
6331	CUST_6090_PI390410464	ACA66610.1	rpsH	rpsH	30S ribosomal protein S8	ribosomal protein S8	binds directly to 16S rRNA central domain where it helps coordinate assembly of the platform of the 30S subunit;PROVISIONAL	YP_001719063	YPK_0297	YPK_0297	gb|ACA66610.1|gi|169749092	3.1413	1.22303e-13	1.19975e-11	12.3312	12.4174	12.1607	12.2388	15.5665	15.1043	15.5869	15.5205
3802	CUST_7404_PI390410464	ACA69560.1		gpt	xanthine-guanine phosphoribosyltransferase	Xanthine phosphoribosyltransferase	catalyzes the conversion of guanine, xanthine and, to a lesser extent, hypoxanthine to GMP, XMP and IMP, respectively;2.4.2.22;PROVISIONAL	YP_001722013	YPK_3291	YPK_3291	gb|ACA69560.1|gi|169752042	3.1102	1.67301e-13	1.44046e-11	10.091	10.2901	10.2341	10.2835	13.1777	12.992	13.2138	13.304
4798	CUST_2331_PI390410464	ACA66598.1	rplW	rplW	50S ribosomal protein L23	Ribosomal protein L25/L23	binds third domain of 23S rRNA and protein L29; part of exit tunnel;PROVISIONAL	YP_001719051	YPK_0285	YPK_0285	gb|ACA66598.1|gi|169749080	3.10378	1.75713e-12	5.73065e-11	12.6816	12.953	12.5547	12.6548	15.8591	15.5508	15.8923	15.7863
3192	CUST_3364_PI390410464	ACA66613.1	rpsE	rpsE	30S ribosomal protein S5	ribosomal protein S5	located at the back of the 30S subunit body where it stabilizes the conformation of the head with respect to the body; contacts S4 and S8; with S4 and S12 plays a role in translational accuracy; mutations in this gene result in spectinomycin resistance;PROVISIONAL	YP_001719066	YPK_0300	YPK_0300	gb|ACA66613.1|gi|169749095	3.10162	1.91039e-12	6.04722e-11	12.0997	11.9792	11.7865	11.7735	15.4889	15.1065	15.5194	15.4102
2696	CUST_2562_PI390410464	ACA66602.1	rpsC	rpsC	30S ribosomal protein S3	ribosomal protein S3	forms a complex with S10 and S14; binds the lower part of the 30S subunit head and the mRNA in the complete ribosome to position it for translation;PROVISIONAL	YP_001719055	YPK_0289	YPK_0289	gb|ACA66602.1|gi|169749084	3.08538	6.22933e-13	3.08244e-11	11.0873	10.9252	10.644	10.7268	14.3641	14.0495	14.249	14.1276
222	CUST_11970_PI390410464	ACA70447.1		bipA	GTP-binding protein TypA	GTP-binding protein TypA	TIGRFAM: small GTP-binding protein; GTP-binding protein TypA~PFAM: elongation factor G domain protein; protein synthesis factor GTP-binding; elongation factor Tu domain 2 protein~KEGG: ypi:YpsIP31758_0028 GTP-binding protein TypA/BipA;PROVISIONAL	YP_001722900	YPK_4188	YPK_4188	gb|ACA70447.1|gi|169752929	3.0784	1.87062e-13	1.52176e-11	10.3384	10.1831	9.85001	10.1296	13.0415	12.7496	13.0699	13.0376
2387	CUST_8050_PI390410464	ACA68700.1	flgD	flgD	flagellar basal body rod modification protein	flagellar hook capping protein	acts as a scaffold for the assembly of hook proteins onto the flagellar basal body rod; Yersinia, Vibrio parahaemolyticus, Bradyrhizobium and other organisms have 2 copies of some flagellar genes; in V. parahaemolyticus one set used for lateral flagella production and the other is used for the polar flagella production;PROVISIONAL	YP_001721153	YPK_2423	YPK_2423	gb|ACA68700.1|gi|169751182	3.05691	1.35991e-14	6.59729e-12	9.41747	9.56925	9.48753	9.14359	12.1205	12.1985	12.1904	12.2484
2305	CUST_11194_PI390410464	ACA66828.1	rpsI	rpsI	30S ribosomal protein S9	ribosomal protein S9	forms a direct contact with the tRNA during translation;PROVISIONAL	YP_001719281	YPK_0525	YPK_0525	gb|ACA66828.1|gi|169749310	3.05327	8.87666e-13	3.8576e-11	12.3162	12.2629	11.9325	12.1274	15.2845	14.9441	15.3041	15.3094
666	CUST_10036_PI390410464	ACA68466.1			hypothetical protein	hypothetical protein YPK_2183	PROVISIONAL	YP_001720919	YPK_2183	YPK_2183	gb|ACA68466.1|gi|169750948	3.04488	3.61406e-14	8.02066e-12	9.50894	9.76673	9.7385	9.7906	12.7538	12.9392	12.9574	13.0393
11397	CUST_7777_PI390410464	ACA70051.1	rpsF	rpsF	30S ribosomal protein S6	ribosomal protein S6	binds cooperatively with S18 to the S15-16S complex, allowing platform assembly to continue with S11 and S21;PROVISIONAL	YP_001722504	YPK_3784	YPK_3784	gb|ACA70051.1|gi|169752533	3.02227	1.06265e-11	2.27598e-10	11.7278	11.6204	11.3688	11.4197	14.911	14.5803	14.8816	14.9054
1750	CUST_519_PI390410464	ACA68911.1		fabA	3-hydroxydecanoyl-ACP dehydratase	beta-hydroxyacyl-(acyl-carrier-protein) dehydratase FabA	catalyzes the dehydration of (3R)-3-hydroxydecanoyl-ACP to 2,3-decenoyl-ACP or 3,4-decenoyl-ACP;4.2.1.60;PROVISIONAL	YP_001721364	YPK_2634	YPK_2634	gb|ACA68911.1|gi|169751393	3.02186	1.87348e-13	1.52176e-11	9.99319	9.99236	9.83653	9.91264	13.2607	13.1016	13.3033	13.2877
1511	CUST_10343_PI390410464	ACA70084.1		efp-2	elongation factor P	translation elongation factor P	Involved in peptide bond synthesis; alters the affinity of the ribosome for aminoacyl-tRNA;PROVISIONAL	YP_001722537	YPK_3818	YPK_3818	gb|ACA70084.1|gi|169752566	3.01141	4.15753e-14	8.02066e-12	9.65074	9.5846	9.84867	9.6885	13.0938	12.8578	13.0881	13.0978
453	CUST_8522_PI390410464	ACA67403.1	mltD	mltD	membrane-bound lytic murein transglycosylase D	Lytic transglycosylase catalytic	catalyzes the cleavage of the beta-1,4-glycosidic bond between N-acetylmuramic acid and N-acetylglucosamine residues; may play a role in recycling muropeptides during cell division and/or cell elongation; in Helicobacter pylori MltD is a endolytic transglycosylase involved mainly in the rearrangement of the peptidoglycan layer of the bacterial cell wall;PROVISIONAL	YP_001719856	YPK_1105	YPK_1105	gb|ACA67403.1|gi|169749885	3.00577	3.45743e-14	8.02066e-12	8.73154	8.84339	9.18582	8.8634	11.7047	11.9852	11.9022	12.081
1741	CUST_4939_PI390410464	ACA66801.1			endoribonuclease L-PSP	endoribonuclease L-PSP	TIGRFAM: endoribonuclease L-PSP~PFAM: Endoribonuclease L-PSP~KEGG: ypi:YpsIP31758_0434 putative endoribonuclease L-PSP;PROVISIONAL	YP_001719254	YPK_0498	YPK_0498	gb|ACA66801.1|gi|169749283	2.99973	5.07822e-13	2.78294e-11	9.99858	10.0739	9.94099	9.96454	13.0883	12.9191	13.1426	12.9826
3382	CUST_2987_PI390410464	ACA69466.1		ybaB	hypothetical protein	conserved hypothetical protein	PFAM: conserved hypothetical protein~KEGG: ypi:YpsIP31758_3058 conserved hypothetical protein TIGR00103;PROVISIONAL	YP_001721919	YPK_3197	YPK_3197	gb|ACA69466.1|gi|169751948	2.99163	2.11934e-13	1.62924e-11	10.5356	10.446	10.4255	10.5791	13.3998	13.0113	13.3753	13.3068
3149	CUST_8621_PI390410464	ACA69713.1	eno	eno	phosphopyruvate hydratase	Phosphopyruvate hydratase	enolase; catalyzes the formation of phosphoenolpyruvate from 2-phospho-D-glycerate in glycolysis;4.2.1.11;PROVISIONAL	YP_001722166	YPK_3446	YPK_3446	gb|ACA69713.1|gi|169752195	2.97839	1.33705e-12	4.83697e-11	12.7685	12.6584	12.386	12.3293	15.9041	15.5558	15.8494	15.6636
10303	CUST_12028_PI390410464	ACA66763.1		aroQ	3-dehydroquinate dehydratase	3-dehydroquinate dehydratase, type II	catalyzes the formation of 3-dehydroshikimate from 3-dehydroquinate in chorismate biosynthesis;4.2.1.10;PROVISIONAL	YP_001719216	YPK_0460	YPK_0460	gb|ACA66763.1|gi|169749245	2.96817	1.2541e-13	1.19975e-11	10.0265	10.012	9.86867	10.0182	12.9226	12.9819	12.8758	13.1271
4876	CUST_241_PI390410464	ACA68657.1	fliA	fliA	flagellar biosynthesis sigma factor	RNA polymerase, sigma 28 subunit, FliA/WhiG	sigma factors are initiation factors that promote the attachment of RNA polymerase to specific initiation sites and are then released; this sigma factor directs late flagellar biosynthesis genes;4.1.1.65;PROVISIONAL	YP_001721110	YPK_2380	YPK_2380	gb|ACA68657.1|gi|169751139	2.95808	1.59865e-14	6.59729e-12	9.74185	9.47358	9.47019	9.46488	12.5772	12.2894	12.5423	12.5609
608	CUST_9993_PI390410464	ACA70400.1		gpmI	phosphoglyceromutase	phosphoglycerate mutase, 2,3-bisphosphoglycerate-independent	catalyzes the interconversion of 2-phosphoglycerate and 3-phosphoglycerate;5.4.2.1;PROVISIONAL	YP_001722853	YPK_4141	YPK_4141	gb|ACA70400.1|gi|169752882	2.9468	2.51761e-13	1.80638e-11	10.1393	10.306	9.97952	10.0642	12.8253	12.9492	12.9027	13.0027
8504	CUST_3062_PI390410464	ACA70045.1		fklB	peptidyl-prolyl cis-trans isomerase	peptidylprolyl isomerase FKBP-type	FKBP-type; rotamase; catalyzes the cis-trans isomerization of proline imidic peptide bonds in oligopeptides;PROVISIONAL	YP_001722498	YPK_3778	YPK_3778	gb|ACA70045.1|gi|169752527	2.92256	9.96304e-13	4.09107e-11	10.041	9.96412	9.79812	9.91641	13.1971	12.8765	13.0276	13.0675
911	CUST_4126_PI390410464	ACA67654.1	bcp	bcp	thioredoxin-dependent thiol peroxidase	Peroxiredoxin	bacterioferritin comigratory protein; thiol peroxidase; thioredoxin-dependent; hydroperoxide peroxidase; in Escherichia coli this enzyme preferentially reduces linoleic acid hydroperoxide; contains an active site cysteine;1.11.1.15;PROVISIONAL	YP_001720107	YPK_1360	YPK_1360	gb|ACA67654.1|gi|169750136	2.89791	1.03741e-13	1.19975e-11	9.91274	9.68973	9.60818	9.52863	12.9742	12.7629	13.0257	12.8322
5122	CUST_5361_PI390410464	ACA66827.1	rplM	rplM	50S ribosomal protein L13	ribosomal protein L13	in Escherichia coli this protein is one of the earliest assembly proteins in the large subunit;PROVISIONAL	YP_001719280	YPK_0524	YPK_0524	gb|ACA66827.1|gi|169749309	2.89505	4.74715e-12	1.21646e-10	12.5339	12.4477	12.1803	12.2556	15.2664	15.1051	15.3355	15.4019
1524	CUST_1713_PI390410464	ACA66664.1		hupA	transcriptional regulator HU subunit alpha	histone family protein DNA-binding protein	histone-like DNA-binding protein;PROVISIONAL	YP_001719117	YPK_0354	YPK_0354	gb|ACA66664.1|gi|169749146	2.87775	7.33939e-13	3.39743e-11	12.0754	12.2649	11.9899	11.9611	14.5567	14.4777	14.7385	14.5766
3479	CUST_6018_PI390410464	ACA66621.1		rpoA	DNA-directed RNA polymerase subunit alpha	DNA-directed RNA polymerase, alpha subunit	catalyzes the transcription of DNA into RNA using the four ribonucleoside triphosphates as substrates. Dimerization of the alpha subunit is the first step in the sequential assembly of subunits to form the holoenzyme;PROVISIONAL	YP_001719074	YPK_0308	YPK_0308	gb|ACA66621.1|gi|169749103	2.86833	1.0151e-12	4.09107e-11	13.01	12.8828	12.6898	12.7562	15.9977	15.5466	15.8913	15.7651
3933	CUST_682_PI390410464	ACA70505.1	rpmH	rpmH	50S ribosomal protein L34	ribosomal protein L34	in Escherichia coli transcription of this gene is enhanced by polyamines;PROVISIONAL	YP_001722958	YPK_4249	YPK_4249	gb|ACA70505.1|gi|169752987	2.86295	6.36252e-12	1.5133e-10	11.4935	11.6991	11.4003	11.3618	14.2489	14.245	14.48	14.5071
1921	CUST_6700_PI390410464	ACA67981.1		fabF	3-oxoacyl-(acyl carrier protein) synthase II	3-oxoacyl-(acyl-carrier-protein) synthase 2	FabF; beta-ketoacyl-ACP synthase II, KASII; catalyzes a condensation reaction in fatty acid biosynthesis: addition of an acyl acceptor of two carbons from malonyl-ACP; required for the elongation of short-chain unsaturated acyl-ACP;PROVISIONAL	YP_001720434	YPK_1688	YPK_1688	gb|ACA67981.1|gi|169750463	2.80798	9.75766e-14	1.19975e-11	9.34961	9.21376	8.87706	9.44589	12.146	12.0901	12.2075	12.3357
4066	CUST_482_PI390410464	ACA67824.1		accD	acetyl-CoA carboxylase subunit beta	acetyl-CoA carboxylase, carboxyl transferase, beta subunit	catalyzes the carboxylation of acetyl-CoA to malonyl-CoA; forms a tetramer of AccA2D2 subunits;PROVISIONAL	YP_001720277	YPK_1531	YPK_1531	gb|ACA67824.1|gi|169750306	2.80518	8.31929e-14	1.15531e-11	9.6266	9.70586	9.52999	9.80287	12.4814	12.3656	12.4711	12.5564
6990	CUST_8463_PI390410464	ACA66616.1	secY	secY	preprotein translocase subunit SecY	preprotein translocase, SecY subunit	forms heterotrimeric complex in the membrane; in bacteria the complex consists of SecY which forms the channel pore and SecE and SecG; the SecG subunit is not essential; in bacteria translocation is driven via the SecA ATPase;PROVISIONAL	YP_001719069	YPK_0303	YPK_0303	gb|ACA66616.1|gi|169749098	2.80391	2.45026e-12	7.23036e-11	12.4638	12.3276	12.2504	12.0803	15.2334	15.0112	15.2706	15.1997
4725	CUST_6007_PI390410464	ACA66762.1		accB	acetyl-CoA carboxylase biotin carboxyl carrier protein subunit	acetyl-CoA carboxylase, biotin carboxyl carrier protein	composes the biotin carboxyl carrier protein subunit of the acetyl-CoA carboxylase complex, the enzyme that catalyzes the carboxylation of acetyl-CoA to malonyl-CoA, which in turn controls the rate of fatty acid metabolism;PROVISIONAL	YP_001719215	YPK_0459	YPK_0459	gb|ACA66762.1|gi|169749244	2.78329	5.52075e-13	2.93418e-11	10.4488	10.4722	10.0571	10.255	13.0881	12.8852	13.1002	13.1029
2334	CUST_5112_PI390410464	ACA68968.1	infA	infA	translation initiation factor IF-1	translation initiation factor IF-1	stimulates the activities of the other two initiation factors, IF-2 and IF-3;PROVISIONAL	YP_001721421	YPK_2691	YPK_2691	gb|ACA68968.1|gi|169751450	2.78301	1.03822e-13	1.19975e-11	10.0745	10.2967	9.94351	9.98264	12.5575	12.6388	12.5481	12.7802
9381	CUST_234_PI390410464	ACA66756.1		dusB	tRNA-dihydrouridine synthase B	tRNA-dihydrouridine synthase B	TIGRFAM: TIM-barrel protein, nifR3 family~PFAM: dihydrouridine synthase DuS; dihydroorotate dehydrogenase~KEGG: ypi:YpsIP31758_0386 dihydrouridine synthase;PROVISIONAL	YP_001719209	YPK_0453	YPK_0453	gb|ACA66756.1|gi|169749238	2.77671	1.39698e-12	4.97023e-11	9.64732	9.54031	9.52999	9.39999	12.2861	12.1436	12.1016	12.6486
4994	CUST_4262_PI390410464	ACA69640.1	alaS	alaS	alanyl-tRNA synthetase	alanyl-tRNA synthetase	Catalyzes a two-step reaction, first charging an alanyl molecule by linking its carboxyl group to the alpha-phosphate of ATP, followed by transfer of the aminoacyl-adenylate to its tRNA;6.1.1.7;PROVISIONAL	YP_001722093	YPK_3373	YPK_3373	gb|ACA69640.1|gi|169752122	2.75624	3.00454e-13	1.98993e-11	9.89552	9.95908	9.65191	9.86791	12.8962	12.6454	12.8563	12.8249
6677	CUST_10974_PI390410464	ACA67364.1	dapD	dapD	2,3,4,5-tetrahydropyridine-2,6-carboxylate N-succinyltransferase	2,3,4,5-tetrahydropyridine-2,6-dicarboxylate N-succinyltransferase	catalyzes the formation of N-succinyl-2-amino-6-ketopimelate from succinyl-CoA and tetrahydrodipicolinate in the lysine biosynthetic pathway;2.3.1.117;PROVISIONAL	YP_001719817	YPK_1063	YPK_1063	gb|ACA67364.1|gi|169749846	2.75599	2.00892e-13	1.60156e-11	10.8183	10.7982	10.604	10.6735	13.7652	13.5306	13.8093	13.6916
1833	CUST_1589_PI390410464	ACA66619.1		rpsK	30S ribosomal protein S11	ribosomal protein S11	located on the platform of the 30S subunit, it bridges several disparate RNA helices of the 16S rRNA; forms part of the Shine-Dalgarno cleft in the 70S ribosome; interacts with S7 and S18 and IF-3;PROVISIONAL	YP_001719072	YPK_0306	YPK_0306	gb|ACA66619.1|gi|169749101	2.74668	1.50309e-12	5.13556e-11	12.7441	12.5499	12.3053	12.3106	15.5181	15.0923	15.509	15.3937
5043	CUST_2744_PI390410464	ACA69505.1			hypothetical protein	conserved hypothetical protein	KEGG: yps:YPTB0957 hypothetical protein;PROVISIONAL	YP_001721958	YPK_3236	YPK_3236	gb|ACA69505.1|gi|169751987	2.74471	9.77895e-14	1.19975e-11	10.3468	10.4217	10.2677	10.3685	13.7698	13.5806	13.728	13.846
1678	CUST_7755_PI390410464	ACA66620.1	rpsD	rpsD	30S ribosomal protein S4	ribosomal protein S4	primary rRNA binding protein; nucleates 30S assembly; involved in translational accuracy with proteins S5 and S12; interacts with protein S5; involved in autogeneously regulating ribosomal proteins by binding to pseudoknot structures in the polycistronic mRNA; interacts with transcription complex and functions similar to protein NusA in antitermination;PROVISIONAL	YP_001719073	YPK_0307	YPK_0307	gb|ACA66620.1|gi|169749102	2.72745	3.003e-13	1.98993e-11	13.3499	13.2409	13.1531	13.1859	16.0443	15.7589	15.9572	15.7895
5889	CUST_7750_PI390410464	ACA66761.1		accC	acetyl-CoA carboxylase biotin carboxylase subunit	acetyl-CoA carboxylase, biotin carboxylase	an AccC homodimer forms the biotin carboxylase subunit of the acetyl CoA carboxylase, an enzyme that catalyzes the formation of malonyl-CoA, which in turn controls the rate of fatty acid metabolism;PROVISIONAL	YP_001719214	YPK_0458	YPK_0458	gb|ACA66761.1|gi|169749243	2.72504	5.44131e-13	2.92811e-11	11.0873	11.3461	10.85	11.1554	13.233	13.0975	13.1866	13.3945
7432	CUST_257_PI390410464	ACA70296.1	rho	rho	transcription termination factor Rho	transcription termination factor Rho	An RNA-DNA helicase that actively releases nascent mRNAs from paused transcription complexes;PROVISIONAL	YP_001722749	YPK_4034	YPK_4034	gb|ACA70296.1|gi|169752778	2.71628	5.73313e-14	9.87245e-12	9.42348	9.56041	9.43129	9.66479	11.9168	12.0769	11.9144	12.1251
2337	CUST_1928_PI390410464	ACA68467.1		prsA	ribose-phosphate pyrophosphokinase	ribose-phosphate pyrophosphokinase	catalyzes the formation of 5-phospho-alpha-D-ribose 1-phosphate from D-ribose 5-phosphate and ATP;2.7.6.1;PROVISIONAL	YP_001720920	YPK_2184	YPK_2184	gb|ACA68467.1|gi|169750949	2.70773	2.22751e-13	1.68235e-11	10.2974	10.2507	10.095	10.2951	12.5387	12.5935	12.632	12.7083
8648	CUST_10468_PI390410464	ACA66642.1		tuf-2	elongation factor Tu	translation elongation factor Tu	EF-Tu; promotes GTP-dependent binding of aminoacyl-tRNA to the A-site of ribosomes during protein biosynthesis; when the tRNA anticodon matches the mRNA codon, GTP hydrolysis results; the inactive EF-Tu-GDP leaves the ribosome and release of GDP is promoted by elongation factor Ts; many prokaryotes have two copies of the gene encoding EF-Tu;PROVISIONAL	YP_001719095	YPK_0332	YPK_0332	gb|ACA66642.1|gi|169749124	2.69675	5.39943e-12	1.31325e-10	11.8804	11.6027	11.4333	11.4473	14.407	14.113	14.4153	14.243
3423	CUST_7559_PI390410464	ACA67646.1	upp	upp	uracil phosphoribosyltransferase	uracil phosphoribosyltransferase	Catalyzes the formation of uracil and 5-phospho-alpha-D-ribosy 1-diphosphate from UMP and diphosphate;2.4.2.9;PROVISIONAL	YP_001720099	YPK_1352	YPK_1352	gb|ACA67646.1|gi|169750128	2.67506	8.25763e-14	1.15531e-11	9.89264	9.77822	9.87923	9.60378	12.4276	12.4438	12.4732	12.5466
2899	CUST_10438_PI390410464	ACA66618.1	rpsM	rpsM	30S ribosomal protein S13	ribosomal protein S13	located at the top of the head of the 30S subunit, it contacts several helices of the 16S rRNA; makes contact with the large subunit via RNA-protein interactions and via protein-protein interactions with L5; contacts P-site tRNA;PROVISIONAL	YP_001719071	YPK_0305	YPK_0305	gb|ACA66618.1|gi|169749100	2.64279	3.7324e-12	9.85767e-11	14.1961	14.1833	13.7672	13.9033	16.1346	16.0047	16.0142	15.8729
2665	CUST_10148_PI390410464	ACA66604.1		rpmC	50S ribosomal protein L29	ribosomal protein L29	one of the stabilizing components for the large ribosomal subunit;PROVISIONAL	YP_001719057	YPK_0291	YPK_0291	gb|ACA66604.1|gi|169749086	2.6425	3.28263e-12	9.0588e-11	13.1632	13.1055	12.8067	12.7805	15.6589	15.3184	15.5747	15.4969
3855	CUST_10082_PI390410464	ACA69061.1	spr	spr	putative outer membrane lipoprotein	NLP/P60 protein	by similarity, Spr seems to have peptidase activity; involved in thermoresistance;PROVISIONAL	YP_001721514	YPK_2784	YPK_2784	gb|ACA69061.1|gi|169751543	2.64036	1.57055e-12	5.28222e-11	9.97554	9.96412	9.78835	9.80015	11.9645	12.0876	11.9785	12.0297
1322	CUST_21_PI390410464	ACA69122.1		gyrA	DNA gyrase subunit A	DNA gyrase, A subunit	negatively supercoils closed circular double-stranded DNA;5.99.1.3;PROVISIONAL	YP_001721575	YPK_2846	YPK_2846	gb|ACA69122.1|gi|169751604	2.63719	1.19005e-13	1.19975e-11	9.41344	9.28254	9.80367	9.37466	11.7569	11.5425	11.7485	11.7536
835	CUST_10287_PI390410464	ACA69628.1	rplS	rplS	50S ribosomal protein L19	ribosomal protein L19	this protein is located at the 30S-50S ribosomal subunit interface and may play a role in the structure and function of the aminoacyl-tRNA binding site;PROVISIONAL	YP_001722081	YPK_3361	YPK_3361	gb|ACA69628.1|gi|169752110	2.63331	5.20826e-12	1.2877e-10	12.8149	12.6953	12.4525	12.5321	15.1401	14.7317	14.9738	15.0565
3658	CUST_1586_PI390410464	ACA68701.1	flgC	flgC	flagellar basal body rod protein FlgC	flagellar basal-body rod protein FlgC	with FlgF and B makes up the proximal portion of the flagellar basal body rod;PROVISIONAL	YP_001721154	YPK_2424	YPK_2424	gb|ACA68701.1|gi|169751183	2.62062	9.72901e-14	1.19975e-11	10.0591	10.0801	10.1286	10.0934	12.7434	12.5301	12.7658	12.7611
9560	CUST_2322_PI390410464	ACA66614.1	rpmD	rpmD	50S ribosomal protein L30	ribosomal protein L30	L30 binds domain II of the 23S rRNA and the 5S rRNA; similar to eukaryotic protein L7;PROVISIONAL	YP_001719067	YPK_0301	YPK_0301	gb|ACA66614.1|gi|169749096	2.59249	9.05036e-13	3.8576e-11	14.2628	14.1088	13.895	13.8787	16.1374	16.0373	16.0439	15.8505
4950	CUST_1572_PI390410464	ACA70436.1	rpoZ	rpoZ	DNA-directed RNA polymerase subunit omega	DNA-directed RNA polymerase, omega subunit	promotes RNA polymerase assembly or stability; latches the N- and C-terminal regions of the beta' subunit thereby facilitating its interaction with the beta and alpha subunits;PROVISIONAL	YP_001722889	YPK_4177	YPK_4177	gb|ACA70436.1|gi|169752918	2.57633	8.68462e-13	3.81503e-11	10.4078	10.1243	10.1363	10.1659	13.2545	12.9443	13.34	13.2337
220	CUST_7706_PI390410464	ACA66555.1		ppiA	peptidyl-prolyl cis-trans isomerase A	peptidyl-prolyl cis-trans isomerase cyclophilin type	PFAM: peptidyl-prolyl cis-trans isomerase cyclophilin type~KEGG: ypi:YpsIP31758_3950 peptidyl-prolyl cis-trans isomerase A;PROVISIONAL	YP_001719008	YPK_0242	YPK_0242	gb|ACA66555.1|gi|169749037	2.56255	3.64793e-12	9.69404e-11	10.1466	9.40363	9.19429	9.50213	11.8774	11.7677	11.8971	11.8012
7188	CUST_5686_PI390410464	ACA70115.1		ssb	single-stranded DNA-binding protein	single-strand binding protein	binds to single stranded DNA and PriA helcase facilitate replication restart;PROVISIONAL	YP_001722568	YPK_3850	YPK_3850	gb|ACA70115.1|gi|169752597	2.55989	9.007e-13	3.8576e-11	10.179	10.2562	10.0722	9.98264	12.4609	12.3079	12.5196	12.4365
8024	CUST_5393_PI390410464	ACA69499.1		ppiD	peptidyl-prolyl cis-trans isomerase D	PpiC-type peptidyl-prolyl cis-trans isomerase	PFAM: PpiC-type peptidyl-prolyl cis-trans isomerase~KEGG: ypi:YpsIP31758_3088 peptidyl-prolyl cis-trans isomerase;PROVISIONAL	YP_001721952	YPK_3230	YPK_3230	gb|ACA69499.1|gi|169751981	2.53376	7.10993e-14	1.09606e-11	9.11716	8.99521	9.38023	9.5038	11.5782	11.6225	11.6188	11.7683
6386	CUST_696_PI390410464	ACA66603.1	rplP	rplP	50S ribosomal protein L16	ribosomal protein L16	located in the peptidyl transferase center and may be involved in peptidyl transferase activity; similar to archaeal L10e;PROVISIONAL	YP_001719056	YPK_0290	YPK_0290	gb|ACA66603.1|gi|169749085	2.52576	1.79293e-11	3.32697e-10	13.0013	12.9224	12.5721	12.6017	15.7537	15.3793	15.6869	15.6556
4114	CUST_10608_PI390410464	ACA66622.1	rplQ	rplQ	50S ribosomal protein L17	ribosomal protein L17	is a component of the macrolide binding site in the peptidyl transferase center;PROVISIONAL	YP_001719075	YPK_0309	YPK_0309	gb|ACA66622.1|gi|169749104	2.52361	1.29947e-11	2.66391e-10	12.0441	12.0623	11.7441	11.7173	14.5366	14.416	14.5675	14.6436
1742	CUST_4762_PI390410464	ACA69268.1		glnS	glutaminyl-tRNA synthetase	glutaminyl-tRNA synthetase	catalyzes a two-step reaction, first charging a glutamine molecule by linking its carboxyl group to the alpha-phosphate of ATP, followed by transfer of the aminoacyl-adenylate to its tRNA;PROVISIONAL	YP_001721721	YPK_2994	YPK_2994	gb|ACA69268.1|gi|169751750	2.51679	3.10713e-13	1.99645e-11	9.7143	9.68566	9.72686	9.63765	12.0463	11.929	12.0882	12.0866
6008	CUST_9995_PI390410464	ACA66615.1	rplO	rplO	50S ribosomal protein L15	ribosomal protein L15	late assembly protein;PROVISIONAL	YP_001719068	YPK_0302	YPK_0302	gb|ACA66615.1|gi|169749097	2.50221	2.45211e-12	7.23036e-11	13.8775	13.878	13.5107	13.6726	16.1595	15.917	16.0225	15.8521
1732	CUST_12238_PI390410464	ACA67379.1		lpxA	UDP-N-acetylglucosamine acyltransferase	acyl-(acyl-carrier-protein)--UDP-N-acetylglucosamine O-acyltransferase	catalyzes the addition of (R)-3-hydroxytetradecanoyl to the glucosamine disaccharide in lipid A biosynthesis;2.3.1.129;PROVISIONAL	YP_001719832	YPK_1078	YPK_1078	gb|ACA67379.1|gi|169749861	2.50066	6.98725e-13	3.37203e-11	10.1296	9.98741	9.87923	9.95113	12.348	12.1912	12.3784	12.4455
2028	CUST_609_PI390410464	ACA69873.1		arcA	two-component response regulator	two component transcriptional regulator, winged helix family	PFAM: response regulator receiver; transcriptional regulator domain protein~KEGG: ypm:YP_3725 aerobic respiration control protein;PROVISIONAL	YP_001722326	YPK_3606	YPK_3606	gb|ACA69873.1|gi|169752355	2.49891	2.88016e-13	1.96811e-11	9.89552	9.8866	9.92069	10.0923	12.3404	12.2829	12.4376	12.4433
6078	CUST_1379_PI390410464	ACA69463.1	adk	adk	adenylate kinase	Nucleoside-triphosphate--adenylate kinase	essential enzyme that recycles AMP in active cells; converts ATP and AMP to two molecules of ADP;2.7.4.10;PROVISIONAL	YP_001721916	YPK_3194	YPK_3194	gb|ACA69463.1|gi|169751945	2.49696	2.53347e-12	7.41946e-11	10.6453	10.4933	10.362	10.4925	13.2825	13.2149	13.3216	13.4507
6514	CUST_4221_PI390410464	ACA69531.1	secD	secD	preprotein translocase subunit SecD	protein-export membrane protein SecD	part of the preprotein secretory system; when complexed with proteins SecF and YajC, SecDFyajC stimulates the proton motive force-driven protein translocation, and appears to be required for the release of mature proteins from the extracytoplasmic side of the membrane;PROVISIONAL	YP_001721984	YPK_3262	YPK_3262	gb|ACA69531.1|gi|169752013	2.49527	3.59655e-13	2.20196e-11	9.71593	9.83434	9.72832	9.73192	11.9106	12.0393	11.8433	12.1294
1646	CUST_8032_PI390410464	ACA67722.1		ptsH	PTS system phosphohistidinoprotein-hexose phosphotransferase Hpr	Phosphotransferase system, phosphocarrier protein HPr	TIGRFAM: phosphocarrier, HPr family~PFAM: phosphocarrier HPr protein~KEGG: ypi:YpsIP31758_1317 phosphocarrier, HPr family;PROVISIONAL	YP_001720175	YPK_1428	YPK_1428	gb|ACA67722.1|gi|169750204	2.4857	3.44233e-12	9.27941e-11	11.9036	11.8732	11.6412	11.649	14.1134	13.9983	14.2051	14.1278
6066	CUST_12127_PI390410464	ACA66643.1	secE	secE	preprotein translocase subunit SecE	preprotein translocase, SecE subunit	forms a complex with SecY and SecG; SecYEG forms a putative protein-conducting channel to which secA binds and translocates targeted polypeptides across the cytoplasmic membrane, a process driven by ATP and a proton-motive force;PROVISIONAL	YP_001719096	YPK_0333	YPK_0333	gb|ACA66643.1|gi|169749125	2.4704	7.15047e-13	3.38272e-11	10.5347	10.4674	10.3014	10.3491	12.8447	12.838	12.8023	12.9268
2759	CUST_3447_PI390410464	ACA68432.1			hypothetical protein	protein of unknown function DUF28	PFAM: protein of unknown function DUF28~KEGG: ypi:YpsIP31758_2033 conserved hypothetical protein TIGR01033;PROVISIONAL	YP_001720885	YPK_2146	YPK_2146	gb|ACA68432.1|gi|169750914	2.4626	3.37748e-13	2.13824e-11	9.81387	9.65275	10.0218	9.93882	12.5999	12.1962	12.4804	12.486
4597	CUST_4605_PI390410464	ACA67378.1	fabZ	fabZ-1	(3R)-hydroxymyristoyl-ACP dehydratase	beta-hydroxyacyl-(acyl-carrier-protein) dehydratase FabZ	in Pseudomonas aeruginosa this enzyme is a trimer of dimers; essential for membrane formation; performs third step of type II fatty acid biosynthesis; catalyzes dehydration of (3R)-hydroxyacyl-ACP to trans-2-acyl-ACP;PROVISIONAL	YP_001719831	YPK_1077	YPK_1077	gb|ACA67378.1|gi|169749860	2.46133	4.16691e-13	2.40957e-11	9.92128	9.86161	9.73269	9.98623	12.3216	12.357	12.4068	12.5929
2989	CUST_2242_PI390410464	ACA68667.1	fliE	fliE	flagellar hook-basal body protein FliE	flagellar hook-basal body complex subunit FliE	forms a junction between the M-ring and FlgB during flagella biosynthesis;PROVISIONAL	YP_001721120	YPK_2390	YPK_2390	gb|ACA68667.1|gi|169751149	2.45836	3.68272e-13	2.20196e-11	10.1885	10.306	10.2331	10.3266	12.3944	12.0901	12.4054	12.3344
320	CUST_2850_PI390410464	ACA66337.1	glyS	glyS	glycyl-tRNA synthetase subunit beta	glycyl-tRNA synthetase, beta subunit	glycine--tRNA ligase beta chain; glyS; class II aminoacyl tRNA synthetase; tetramer of alpha(2)beta(2); catalyzes a two-step reaction; first charging a glycine molecule by linking the carboxyl group to the alpha-phosphate of ATP; second by transfer of the aminoacyl-adenylate to its tRNA;6.1.1.14;PROVISIONAL	YP_001718790	YPK_0023	YPK_0023	gb|ACA66337.1|gi|169748819	2.45358	8.08324e-13	3.66298e-11	9.6266	9.45462	9.3653	9.47854	11.9798	11.781	11.9358	12.038
6161	CUST_8924_PI390410464	ACA69526.1	ribH	ribH	6,7-dimethyl-8-ribityllumazine synthase	6,7-dimethyl-8-ribityllumazine synthase	RibE; 6,7-diimethyl-8-ribityllumazine synthase; DMRL synthase; lumazine synthase; beta subunit of riboflavin synthase; condenses 5-amino-6-(1'-D)-ribityl-amino-2,4(1H,3H)-pyrimidinedione with L-3,4-dihydrohy-2-butanone-4-phosphate to generate 6,6-dimethyl-8-lumazine (DMRL); riboflavin synthase then uses 2 molecules of DMRL to produce riboflavin (vitamin B12); involved in the last steps of ribofla…	YP_001721979	YPK_3257	YPK_3257	gb|ACA69526.1|gi|169752008	2.40644	2.80567e-12	8.16107e-11	10.5884	10.4424	10.1559	10.3832	12.9127	12.7064	12.8772	12.9374
937	CUST_4674_PI390410464	ACA70397.1		secB	preprotein translocase subunit SecB	protein-export protein SecB	molecular chaperone that is required for the normal export of envelope proteins out of the cell cytoplasm; in Escherichia coli this proteins forms a homotetramer in the cytoplasm and delivers proteins to be exported to SecA;PROVISIONAL	YP_001722850	YPK_4138	YPK_4138	gb|ACA70397.1|gi|169752879	2.37691	1.24404e-12	4.65703e-11	10.1259	10.1452	10.2331	9.80287	12.528	12.4869	12.5273	12.5486
5206	CUST_4167_PI390410464	ACA67369.1	pyrH	pyrH	uridylate kinase	uridylate kinase	Catalyzes the phosphorylation of UMP to UDP;PROVISIONAL	YP_001719822	YPK_1068	YPK_1068	gb|ACA67369.1|gi|169749851	2.37689	1.21567e-13	1.19975e-11	10.4109	10.4168	10.344	10.3529	12.7545	12.739	12.8204	12.9915
1280	CUST_7303_PI390410464	ACA67367.1	rpsB	rpsB	30S ribosomal protein S2	ribosomal protein S2	one of the last subunits in the assembly of the 30S subunit; absence of S2 does not inhibit assembly but results in an inactive subunit;PROVISIONAL	YP_001719820	YPK_1066	YPK_1066	gb|ACA67367.1|gi|169749849	2.36775	1.7134e-11	3.23518e-10	12.7795	12.6701	12.3913	12.4329	14.9025	14.58	14.8233	14.8861
1278	CUST_10691_PI390410464	ACA68741.1		manX	PTS system mannose/fructose/sorbose family transporter subunit IIB	PTS system, mannose/fructose/sorbose family, IIB subunit	KEGG: ypa:YPA_1130 PTS system, mannose-specific IIAB component~TIGRFAM: PTS system, mannose/fructose/sorbose family, IIB subunit; PTS system, mannose/fructose/sorbose family, IIA subunit~PFAM: PTS system fructose subfamily IIA component; PTS system sorbose subfamily IIB component;2.7.1.69;PROVISIONAL	YP_001721194	YPK_2464	YPK_2464	gb|ACA68741.1|gi|169751223	2.36515	4.06606e-11	6.31927e-10	12.9364	13.1089	12.7754	12.837	15.4345	15.2268	15.5519	15.4268
5058	CUST_3036_PI390410464	ACA66755.1	fis	fis	DNA-binding protein Fis	transcriptional regulator, Fis family	Stimulates excision of phage lambda; affects Mu development; acts as an activator of rRNA and iRNA transcription;PROVISIONAL	YP_001719208	YPK_0452	YPK_0452	gb|ACA66755.1|gi|169749237	2.35888	1.77112e-11	3.30073e-10	10.6167	10.6652	10.5872	10.4093	12.95	12.7287	12.9648	13.188
1126	CUST_1562_PI390410464	ACA69759.1	pdhR	pdhR	transcriptional regulator PdhR	GntR domain protein	activates lctPRD operon; autoregulates itself through repression of pdhR-aceEF-lpdA operon; regulates pyruvate dehydrogenase complex;PROVISIONAL	YP_001722212	YPK_3492	YPK_3492	gb|ACA69759.1|gi|169752241	2.35695	2.66317e-10	2.67248e-09	10.2462	9.89366	10.2155	10.1712	12.6461	11.7178	12.6184	12.7026
1365	CUST_8611_PI390410464	ACA68073.1		proQ	putative solute/DNA competence effector	ProQ activator of osmoprotectant transporter ProP	affects solute and DNA transport through an unknown mechanism;PROVISIONAL	YP_001720526	YPK_1782	YPK_1782	gb|ACA68073.1|gi|169750555	2.3465	4.89764e-12	1.24759e-10	10.5614	10.6662	10.3973	10.6321	12.7582	12.6803	12.804	12.8896
374	CUST_9483_PI390410464	ACA66538.1	aroK	aroK	shikimate kinase I	Shikimate kinase	type I enzyme similar to type II but differentially regulated; major shikimate kinase in fully repressed cells; catalyzes the formation of shikimate 3-phosphate from shikimate in aromatic amino acid biosynthesis;2.7.1.71;PROVISIONAL	YP_001718991	YPK_0225	YPK_0225	gb|ACA66538.1|gi|169749020	2.31454	1.66812e-12	5.56687e-11	10.1172	10.2994	10.229	10.2609	12.3329	12.47	12.4534	12.7558
29	CUST_11466_PI390410464	ACA67225.1	lysS	lysS	lysyl-tRNA synthetase	lysyl-tRNA synthetase	class II; LysRS2; catalyzes a two-step reaction, first charging a lysine molecule by linking its carboxyl group to the alpha-phosphate of ATP, followed by transfer of the aminoacyl-adenylate to its tRNA; in Methanosarcina barkeri, LysRS2 charges both tRNA molecules for lysine that exist in this organism and in addition can charge the tRNAPyl with lysine in the presence of LysRS1;PROVISIONAL	YP_001719678	YPK_0924	YPK_0924	gb|ACA67225.1|gi|169749707	2.31109	1.20485e-12	4.59016e-11	10.228	10.0217	9.63021	10.1176	12.7289	12.3723	12.5697	12.6837
1613	CUST_9788_PI390410464	ACA70484.1	glmU	glmU	bifunctional N-acetylglucosamine-1-phosphate uridyltransferase/glucosamine-1-phosphate acetyltransferase	UDP-N-acetylglucosamine pyrophosphorylase	forms a homotrimer; catalyzes the acetylation of glucosamine-1-phosphate and uridylation of N-acetylglucosamine-1-phosphate to produce UDP-GlcNAc; function in cell wall synthesis;PROVISIONAL	YP_001722937	YPK_4228	YPK_4228	gb|ACA70484.1|gi|169752966	2.29389	5.98638e-13	3.03193e-11	9.44335	9.6958	9.57449	9.63308	11.8711	11.8042	11.9304	11.9918
5796	CUST_1816_PI390410464	ACA70398.1		grxC	glutaredoxin 3	glutaredoxin 3	TIGRFAM: glutaredoxin 3~PFAM: glutaredoxin; glutaredoxin 2~KEGG: ypi:YpsIP31758_0077 glutaredoxin 3;PROVISIONAL	YP_001722851	YPK_4139	YPK_4139	gb|ACA70398.1|gi|169752880	2.28591	1.33052e-11	2.69158e-10	11.2926	11.2211	10.8304	10.9988	13.3517	13.1801	13.3845	13.4536
1314	CUST_11450_PI390410464	ACA68698.1	flgF	flgF	flagellar basal body rod protein FlgF	flagellar basal-body rod protein FlgF	FlgF, with FlgB and C, makes up the proximal portion of the flagellar basal body rod; Yersinia contains two copies of this and other flagella genes;PROVISIONAL	YP_001721151	YPK_2421	YPK_2421	gb|ACA68698.1|gi|169751180	2.27854	9.21433e-13	3.88899e-11	10.0668	10.0817	10.1998	10.1691	12.0264	11.9373	12.0444	12.098
5951	CUST_2491_PI390410464	ACA68655.1		fliZ	flagella biosynthesis protein FliZ	flagella biosynthesis protein FliZ	expression activator of the class 2 type of flagellar operons, essential to achieve maximal cell motility; activator of type 1 fimbrial gene expression; cell density-responsive regulator; FliZ in Salmonella typhimurium induces HilA, an activator of invasion genes necessary to achieve full virulence;PROVISIONAL	YP_001721108	YPK_2378	YPK_2378	gb|ACA68655.1|gi|169751137	2.255	2.83227e-13	1.96734e-11	8.62107	8.97873	9.14273	8.79153	10.2997	10.709	10.7169	10.7913
1038	CUST_2171_PI390410464	ACA69465.1	recR	recR	recombination protein RecR	recombination protein RecR	involved in a recombinational process of DNA repair, independent of the recBC complex;PROVISIONAL	YP_001721918	YPK_3196	YPK_3196	gb|ACA69465.1|gi|169751947	2.25453	7.335e-13	3.39743e-11	9.69453	9.64022	9.75005	9.73903	12.014	11.877	11.9796	12.0209
9705	CUST_11756_PI390410464	ACA66644.1	nusG	nusG	transcription antitermination protein NusG	NusG antitermination factor	Modulates Rho-dependent transcription termination;PROVISIONAL	YP_001719097	YPK_0334	YPK_0334	gb|ACA66644.1|gi|169749126	2.25416	6.72789e-12	1.56376e-10	11.7196	11.5223	11.3192	11.4573	13.9955	13.8629	13.9291	14.0623
939	CUST_1428_PI390410464	ACA68697.1	flgG	flgG	flagellar basal body rod protein FlgG	flagellar basal-body rod protein FlgG	makes up the distal portion of the flagellar basal body rod;PROVISIONAL	YP_001721150	YPK_2420	YPK_2420	gb|ACA68697.1|gi|169751179	2.25105	2.04891e-12	6.3917e-11	9.24031	9.47828	9.38948	9.43717	11.722	11.6988	11.813	11.8422
5138	CUST_284_PI390410464	ACA69885.1		yjjK	putative ABC transporter ATP-binding protein	ABC transporter related	ChvD; in Agrobacterium tumefaciens, mutations in both Walker boxes were found to affect virulence;PROVISIONAL	YP_001722338	YPK_3618	YPK_3618	gb|ACA69885.1|gi|169752367	2.25038	1.49725e-12	5.13556e-11	10.2609	10.2685	10.2259	10.241	12.5583	12.3723	12.5993	12.5238
12963	CUST_595_PI390410464	ACA69849.1	carB	carB	carbamoyl phosphate synthase large subunit	carbamoyl-phosphate synthase, large subunit	four CarB-CarA dimers form the carbamoyl phosphate synthetase holoenzyme that catalyzes the production of carbamoyl phosphate; CarB is responsible for the amidotransferase activity;PROVISIONAL	YP_001722302	YPK_3582	YPK_3582	gb|ACA69849.1|gi|169752331	2.23938	7.86944e-13	3.60404e-11	8.85212	9.0903	8.9005	9.135	10.8369	10.8958	10.8548	10.9619
1504	CUST_10998_PI390410464	ACA69124.1		nrdA	ribonucleotide-diphosphate reductase subunit alpha	ribonucleoside-diphosphate reductase, alpha subunit	Catalyzes the rate-limiting step in dNTP synthesis;1.17.4.1;PROVISIONAL	YP_001721577	YPK_2848	YPK_2848	gb|ACA69124.1|gi|169751606	2.23387	3.42532e-10	3.23378e-09	9.32197	9.34564	9.7672	9.37648	11.748	10.8786	11.6768	11.2841
1022	CUST_5783_PI390410464	ACA70418.1	pyrE	pyrE	orotate phosphoribosyltransferase	orotate phosphoribosyltransferase	involved in fifth step of pyrimidine biosynthesis; converts orotidine 5'-phosphate and diphosphate to orotate and 5-phospho-alpha-D-ribose 1-diphosphate;2.4.2.10;PROVISIONAL	YP_001722871	YPK_4159	YPK_4159	gb|ACA70418.1|gi|169752900	2.22938	9.49601e-13	3.96896e-11	9.06686	8.69413	9.07329	9.04619	10.9982	10.695	10.9777	10.918
7337	CUST_8389_PI390410464	ACA68470.1		ychF	GTP-dependent nucleic acid-binding protein EngD	GTP-binding protein YchF	translation-associated GTPase; the crystal structure of the Haemophilus influenzae YchF protein showed similarity to the yeast structure (PDB: 1NI3); fluorescence spectroscopy revealed nucleic acid binding; the yeast protein YBR025c interacts with the translation elongation factor eEF1;PROVISIONAL	YP_001720923	YPK_2187	YPK_2187	gb|ACA68470.1|gi|169750952	2.22919	3.80338e-13	2.24295e-11	9.47265	9.38121	9.4544	9.33955	11.5804	11.4512	11.5704	11.6258
1236	CUST_5264_PI390410464	ACA70503.1		yidD	hypothetical protein	protein of unknown function DUF37	PFAM: protein of unknown function DUF37~KEGG: yps:YPTB3947 hypothetical protein;PROVISIONAL	YP_001722956	YPK_4247	YPK_4247	gb|ACA70503.1|gi|169752985	2.19866	5.88607e-13	3.01661e-11	9.44729	9.50387	9.49612	9.38738	10.8285	11.0627	10.9866	11.2
3951	CUST_5666_PI390410464	ACA66583.1		fkpA	FKBP-type peptidyl-prolyl cis-trans isomerase	Peptidylprolyl isomerase	rotamase;5.2.1.8;PROVISIONAL	YP_001719036	YPK_0270	YPK_0270	gb|ACA66583.1|gi|169749065	2.19699	3.4424e-12	9.27941e-11	11.5962	11.5028	11.201	11.2306	13.4369	13.205	13.3902	13.3708
6868	CUST_2002_PI390410464	ACA66605.1	rpsQ	rpsQ	30S ribosomal protein S17	ribosomal protein S17	primary binding protein; helps mediate assembly; involved in translation fidelity;PROVISIONAL	YP_001719058	YPK_0292	YPK_0292	gb|ACA66605.1|gi|169749087	2.19648	1.01326e-11	2.18104e-10	14.5119	14.2183	14.048	13.9247	16.2185	15.9921	15.9938	15.8125
4681	CUST_5642_PI390410464	ACA69500.1		hupB	transcriptional regulator HU subunit beta	histone family protein DNA-binding protein	histone-like DNA-binding protein;PROVISIONAL	YP_001721953	YPK_3231	YPK_3231	gb|ACA69500.1|gi|169751982	2.18621	6.75631e-12	1.56376e-10	11.7098	11.5853	11.4766	11.5305	13.6098	13.5465	13.7139	13.7349
339	CUST_8664_PI390410464	ACA67730.1	gltX	gltX	glutamyl-tRNA synthetase	glutamyl-tRNA synthetase	Charges one glutamine molecule and pairs it to its corresponding RNA trinucleotide during protein translation;PROVISIONAL	YP_001720183	YPK_1437	YPK_1437	gb|ACA67730.1|gi|169750212	2.16561	2.3398e-12	6.99504e-11	9.38906	9.37113	9.2359	9.35629	11.2764	11.037	11.2743	11.2852
2772	CUST_10416_PI390410464	ACA69532.1	yajC	yajC	preprotein translocase subunit YajC	preprotein translocase, YajC subunit	member of preprotein translocase; forms a heterotrimer with SecD and SecF; links the SecD/SecF/YajC/YidC complex with the SecY/SecE/SecG complex;PROVISIONAL	YP_001721985	YPK_3263	YPK_3263	gb|ACA69532.1|gi|169752014	2.16176	1.22217e-10	1.44546e-09	11.4395	10.5669	10.2935	10.246	12.6741	12.6646	12.7492	12.7211
1752	CUST_6316_PI390410464	ACA67601.1	guaA	guaA	GMP synthase	GMP synthase, large subunit	contains glutamine-hydrolyzing domain and glutamine amidotransferase; GMP-binding domain; functions to produce GMP from XMP in the IMP pathway;PROVISIONAL	YP_001720054	YPK_1303	YPK_1303	gb|ACA67601.1|gi|169750083	2.15805	3.44382e-12	9.27941e-11	9.18477	8.92128	9.13175	9.09792	10.6887	10.3316	10.7052	10.4781
3083	CUST_11879_PI390410464	ACA69999.1		rimP	hypothetical protein	ribosome maturation factor RimP	in Streptococcus pneumoniae this gene was found to be essential; structure determination of the Streptococcus protein shows that it is similar to a number of other proteins;PROVISIONAL	YP_001722452	YPK_3732	YPK_3732	gb|ACA69999.1|gi|169752481	2.15633	5.13564e-11	7.36964e-10	9.84709	9.69983	9.81745	9.5088	11.8101	11.9756	11.8049	12.2313
3198	CUST_6376_PI390410464	ACA68925.1	asnC	asnC	asparaginyl-tRNA synthetase	asparaginyl-tRNA synthetase	catalyzes a two-step reaction, first charging an asparagine molecule by linking its carboxyl group to the alpha-phosphate of ATP, followed by transfer of the aminoacyl-adenylate to its tRNA;PROVISIONAL	YP_001721378	YPK_2648	YPK_2648	gb|ACA68925.1|gi|169751407	2.15251	3.67289e-13	2.20196e-11	9.54984	9.43782	9.13835	9.63308	11.3449	11.3842	11.2657	11.4198
4163	CUST_6643_PI390410464	ACA70476.1		atpB	F0F1 ATP synthase subunit A	ATP synthase F0, A subunit	Produces ATP from ADP in the presence of a proton gradient across the membrane. Subunit A is part of the membrane proton channel F0;3.6.3.14;PROVISIONAL	YP_001722929	YPK_4220	YPK_4220	gb|ACA70476.1|gi|169752958	2.14957	1.65673e-11	3.15585e-10	11.1394	11.1754	10.8263	10.97	12.5283	12.6787	12.6879	12.7808
4512	CUST_6986_PI390410464	ACA69251.1		bamE, smpA	hypothetical protein	outer membrane protein assembly factor BamE	PFAM: SmpA/OmlA domain protein~KEGG: yps:YPTB1138 conserved hypothetical small protein A precursor;PROVISIONAL	YP_001721704	YPK_2977	YPK_2977	gb|ACA69251.1|gi|169751733	2.14739	1.12375e-12	4.39372e-11	8.99607	9.32491	9.12291	9.21462	11.162	11.2974	11.3677	11.4567
244	CUST_11204_PI390410464	ACA70416.1	dut	dut	deoxyuridine 5'-triphosphate nucleotidohydrolase	deoxyuridine 5'-triphosphate nucleotidohydrolase Dut	catalyzes the formation of dUMP from dUTP;3.6.1.23;PROVISIONAL	YP_001722869	YPK_4157	YPK_4157	gb|ACA70416.1|gi|169752898	2.14269	7.04954e-13	3.37203e-11	9.06686	9.15334	9.06178	9.0846	11.1417	11.1126	11.2497	11.3346
2668	CUST_11852_PI390410464	ACA69749.1		speE	spermidine synthase	spermidine synthase	catalyzes the formation of spermidine from putrescine and S-adenosylmethioninamine;PROVISIONAL	YP_001722202	YPK_3482	YPK_3482	gb|ACA69749.1|gi|169752231	2.14075	4.14587e-12	1.0817e-10	9.53325	9.53128	9.50466	9.44763	11.1027	11.0356	11.0748	11.283
3515	CUST_6295_PI390410464	ACA67721.1		ptsI	phosphoenolpyruvate-protein phosphotransferase	phosphoenolpyruvate-protein phosphotransferase	Phosphotransferase system, enzyme I; transfers the phosphoryl group from phosphoenolpyruvate (PEP) to the phosphoryl carrier protein; part of the phosphoenolpyruvate-dependent sugar phosphotransferase system (PTS), a major carbohydrate active-transport system;PROVISIONAL	YP_001720174	YPK_1427	YPK_1427	gb|ACA67721.1|gi|169750203	2.13086	1.33798e-11	2.69158e-10	12.1085	11.8936	11.8194	11.8229	14.2672	14.1578	14.2846	14.3042
8470	CUST_11721_PI390410464	ACA67974.1		yceD	hypothetical protein	protein of unknown function DUF177	PFAM: protein of unknown function DUF177~KEGG: ypi:YpsIP31758_1573 hypothetical protein;PROVISIONAL	YP_001720427	YPK_1681	YPK_1681	gb|ACA67974.1|gi|169750456	2.1262	1.02593e-10	1.2583e-09	12.8038	12.6721	12.3418	12.3638	14.9123	14.7052	14.8707	14.9366
3379	CUST_7297_PI390410464	ACA68699.1	flgE	flgE	flagellar hook protein FlgE	flagellar basal body FlaE domain protein	the hook connects flagellar basal body to the flagellar filament;PROVISIONAL	YP_001721152	YPK_2422	YPK_2422	gb|ACA68699.1|gi|169751181	2.12479	2.55367e-11	4.46893e-10	10.4428	10.6233	10.3918	10.8581	12.9455	12.6398	12.9045	12.9221
2898	CUST_8494_PI390410464	ACA69424.1		ppiB	peptidyl-prolyl cis-trans isomerase B	peptidyl-prolyl cis-trans isomerase cyclophilin type	PFAM: peptidyl-prolyl cis-trans isomerase cyclophilin type~KEGG: ypi:YpsIP31758_3015 peptidyl-prolyl cis-trans isomerase B;PROVISIONAL	YP_001721877	YPK_3153	YPK_3153	gb|ACA69424.1|gi|169751906	2.12034	9.22962e-12	2.04812e-10	10.7813	10.5954	10.528	10.4523	12.7754	12.6349	12.8934	12.7249
3398	CUST_5612_PI390410464	ACA67224.1	prfB	prfB	peptide chain release factor 2	peptide chain release factor 2	recognizes the termination signals UGA and UAA during protein translation a specificity which is dependent on amino acid residues residing in loops of the L-shaped tRNA-like molecule of RF2; in some organisms control of PrfB protein levels is maintained through a +1 ribosomal frameshifting mechanism; this protein is similar to release factor 1;PROVISIONAL	YP_001719677	YPK_0923	YPK_0923	gb|ACA67224.1|gi|169749706	2.11711	5.71905e-13	2.97813e-11	9.45514	9.51536	9.71365	9.71471	11.6601	11.5446	11.6053	11.7296
6450	CUST_1207_PI390410464	ACA70325.1		yifE	hypothetical protein	protein of unknown function DUF413	PFAM: protein of unknown function DUF413~KEGG: ypi:YpsIP31758_0152 hypothetical protein;PROVISIONAL	YP_001722778	YPK_4063	YPK_4063	gb|ACA70325.1|gi|169752807	2.11636	1.25561e-12	4.65981e-11	9.86341	9.81402	9.63333	9.70747	12.1005	11.9174	12.1414	12.1152
1536	CUST_8404_PI390410464	ACA69073.1		ndpA	nucleoid-associated protein NdpA	nucleoid-associated protein NdpA	PFAM: 37kDa nucleoid-associated protein~KEGG: ypi:YpsIP31758_2721 nucleoid-associated protein NdpA;PROVISIONAL	YP_001721526	YPK_2796	YPK_2796	gb|ACA69073.1|gi|169751555	2.11541	2.54099e-11	4.46489e-10	8.89596	9.37113	9.47193	9.00437	11.734	11.6314	11.9238	11.8634
4010	CUST_6696_PI390410464	ACA66768.1		mreB	rod shape-determining protein MreB	cell shape determining protein, MreB/Mrl family	functions in MreBCD complex in some organisms;PROVISIONAL	YP_001719221	YPK_0465	YPK_0465	gb|ACA66768.1|gi|169749250	2.1135	1.16374e-12	4.47313e-11	9.45122	9.58241	9.67178	9.50547	11.4572	11.3525	11.4528	11.6138
6698	CUST_6712_PI390410464	ACA68669.1	fliG	fliG	flagellar motor switch protein G	flagellar motor switch protein FliG	One of three proteins involved in switching the direction of the flagellar rotation;PROVISIONAL	YP_001721122	YPK_2392	YPK_2392	gb|ACA68669.1|gi|169751151	2.10907	8.29182e-12	1.86892e-10	8.74438	9.00825	9.50296	9.27257	11.4432	11.3303	11.4864	11.4451
6818	CUST_7422_PI390410464	ACA67976.1		plsX	putative glycerol-3-phosphate acyltransferase PlsX	fatty acid/phospholipid synthesis protein PlsX	involved in acylation of glycerol-3-phosphate to form 1-acyl-glycerol-3 phosphate for use in phospholipid biosynthesis; functions with PlsY;PROVISIONAL	YP_001720429	YPK_1683	YPK_1683	gb|ACA67976.1|gi|169750458	2.1032	2.17531e-12	6.59487e-11	9.72408	9.78962	9.58097	9.74045	11.5172	11.4316	11.5151	11.622
2952	CUST_2756_PI390410464	ACA69530.1	secF	secF	preprotein translocase subunit SecF	protein-export membrane protein SecF	forms a complex with SecD and YajC; SecDFyajC stimulates the proton motive force-driven protein translocation; seems to modulate the cycling of SecA by stabilizing its membrane-inserted state and appears to be required for the release of mature proteins from the extracytoplasmic side of the membrane; in some organisms, such as Bacillus subtilis, SecD is fused to SecF;PROVISIONAL	YP_001721983	YPK_3261	YPK_3261	gb|ACA69530.1|gi|169752012	2.10303	3.08503e-12	8.73754e-11	10.0707	10.0281	10.0408	9.95358	12.0029	11.9487	11.8975	12.0377
2271	CUST_2555_PI390410464	ACA70504.1	rnpA	rnpA	ribonuclease P	ribonuclease P protein component	protein component of RNaseP which catalyzes the removal of the 5'-leader sequence from pre-tRNA to produce the mature 5'terminus; this enzyme also cleaves other RNA substrates;PROVISIONAL	YP_001722957	YPK_4248	YPK_4248	gb|ACA70504.1|gi|169752986	2.09935	5.16393e-12	1.2877e-10	10.1454	10.2576	10.2403	10.1209	12.9082	12.8393	12.8673	13.0724
4601	CUST_6125_PI390410464	ACA69726.1		hemL	glutamate-1-semialdehyde aminotransferase	glutamate-1-semialdehyde-2,1-aminomutase	Converts (S)-4-amino-5-oxopentanoate to 5-aminolevulinate during the porphyrin biosynthesis pathway;PROVISIONAL	YP_001722179	YPK_3459	YPK_3459	gb|ACA69726.1|gi|169752208	2.08066	1.09962e-12	4.343e-11	9.12456	9.34306	9.54663	9.30357	11.1455	11.1514	11.3649	11.2884
4360	CUST_1015_PI390410464	ACA69468.1		apt	adenine phosphoribosyltransferase	adenine phosphoribosyltransferase	catalyzes a salvage reaction resulting in the formation of AMP which is metabolically less costly than a de novo synthesis;PROVISIONAL	YP_001721921	YPK_3199	YPK_3199	gb|ACA69468.1|gi|169751950	2.07029	1.90371e-12	6.04722e-11	9.76415	9.64441	9.73124	9.91138	11.9181	11.9121	11.9656	12.1718
39	CUST_3272_PI390410464	ACA67411.1	proX	proX	glycine betaine transporter periplasmic subunit	Substrate-binding region of ABC-type glycine betaine transport system	with ProVW, part of the high-affinity transport system for the osmoprotectant glycine betaine;PROVISIONAL	YP_001719864	YPK_1113	YPK_1113	gb|ACA67411.1|gi|169749893	2.06587	3.1423e-12	8.78414e-11	9.24485	9.27716	8.95129	9.36734	11.698	11.497	11.7952	11.6449
6207	CUST_1801_PI390410464	ACA70063.1		hflK	FtsH protease regulator HflK	HflK protein	with HflC inhibits proteolysis of lambda cII protein by FtsH;PROVISIONAL	YP_001722516	YPK_3796	YPK_3796	gb|ACA70063.1|gi|169752545	2.05514	9.46775e-12	2.09019e-10	11.2378	11.12	10.9524	11.1522	13.1915	13.0452	13.2596	13.3431
6462	CUST_11703_PI390410464	ACA70437.1		spoT	bifunctional (p)ppGpp synthetase II/ guanosine-3',5'-bis pyrophosphate 3'-pyrophosphohydrolase	(p)ppGpp synthetase I, SpoT/RelA	KEGG: ypm:YP_0039 guanosine-3',5'-bisbis(diphosphate) 3'-pyrophosphydrolase~TIGRFAM: RelA/SpoT family protein~PFAM: TGS domain protein; metal-dependent phosphohydrolase HD sub domain; RelA/SpoT domain protein~SMART: metal-dependent phosphohydrolase HD region;3.1.7.2;PROVISIONAL	YP_001722890	YPK_4178	YPK_4178	gb|ACA70437.1|gi|169752919	2.0511	1.80174e-12	5.7941e-11	10.101	9.867	9.68987	9.86921	12.0647	11.9487	12.0555	12.2271
6436	CUST_6979_PI390410464	ACA67600.1		guaB	inosine 5'-monophosphate dehydrogenase	inosine-5'-monophosphate dehydrogenase	catalyzes the synthesis of xanthosine monophosphate by the NAD+ dependent oxidation of inosine monophosphate;1.1.1.37;PROVISIONAL	YP_001720053	YPK_1302	YPK_1302	gb|ACA67600.1|gi|169750082	2.05088	2.35931e-10	2.43569e-09	10.3792	10.3452	10.2393	10.2999	12.8602	12.266	12.8012	12.5343
1060	CUST_9731_PI390410464	ACA69714.1	pyrG	pyrG	CTP synthetase	CTP synthase	CTP synthase; cytidine triphosphate synthetase; catalyzes the ATP-dependent amination of UTP to CTP with either L-glutamine or ammonia as the source of nitrogen; in Escherichia coli this enzyme forms a homotetramer;6.3.4.2;PROVISIONAL	YP_001722167	YPK_3447	YPK_3447	gb|ACA69714.1|gi|169752196	2.0451	6.83392e-11	9.16512e-10	9.62834	9.34048	9.2603	9.32073	11.1349	11.1541	11.158	11.4422
5522	CUST_8172_PI390410464	ACA66663.1		yjaG	hypothetical protein	protein of unknown function DUF416	PFAM: protein of unknown function DUF416~KEGG: ypi:YpsIP31758_3847 hypothetical protein;PROVISIONAL	YP_001719116	YPK_0353	YPK_0353	gb|ACA66663.1|gi|169749145	2.04443	1.80351e-12	5.7941e-11	9.77046	9.7376	9.82566	9.84304	11.6794	11.4606	11.7939	11.761
5831	CUST_9317_PI390410464	ACA68751.1		cspC-2	cold shock-like protein CspC	cold-shock DNA-binding domain protein	PFAM: Cold-shock protein DNA-binding~SMART: Cold shock protein~KEGG: spe:Spro_2822 cold-shock DNA-binding domain protein;PROVISIONAL	YP_001721204	YPK_2474	YPK_2474	gb|ACA68751.1|gi|169751233	2.04102	1.63146e-11	3.12153e-10	13.2453	13.122	13.0048	12.9418	15.1147	15.0128	15.3184	15.1692
7774	CUST_12056_PI390410464	ACA70138.1		terD	stress protein	stress protein	PFAM: stress protein~KEGG: ypi:YpsIP31758_3785 tellurium resistance protein;PROVISIONAL	YP_001722591	YPK_3873	YPK_3873	gb|ACA70138.1|gi|169752620	2.03482	1.65644e-10	1.8522e-09	11.8932	11.769	11.4289	11.4386	13.6977	13.4664	13.7717	13.5921
4953	CUST_8652_PI390410464	ACA70419.1	rph	rph	ribonuclease PH	ribonuclease PH	RNase PH; tRNA nucleotidyltransferase; forms hexamers in Bacillus subtilis; phosphoroltic 3'-5' exoribonuclease; involved in maturation of tRNA precursors and removes terminal nucleotides near CCA acceptor arms of mature tRNAs;2.7.7.56;PROVISIONAL	YP_001722872	YPK_4160	YPK_4160	gb|ACA70419.1|gi|169752901	2.03314	1.74084e-12	5.72086e-11	9.19652	9.20244	9.67026	9.45455	11.4462	11.137	11.4277	11.3635
3455	CUST_11989_PI390410464	ACA67843.1		pta	phosphate acetyltransferase	phosphate acetyltransferase	catalyzes the synthesis of acetylphosphate or propionylphosphate from acetyl-CoA or propionyl-CoA and inorganic phosphate; when using propionyl-CoA the enzyme is functioning in the anaerobic pathway catabolizing threonine to propionate;2.3.1.8;PROVISIONAL	YP_001720296	YPK_1550	YPK_1550	gb|ACA67843.1|gi|169750325	2.03262	2.86793e-11	4.84174e-10	10.4229	10.7159	10.3927	10.4721	12.0227	12.1762	12.2713	12.3334
5552	CUST_3201_PI390410464	ACA70034.1		ppa	inorganic pyrophosphatase	Inorganic diphosphatase	catalyzes the hydrolysis of pyrophosphate to phosphate;3.6.1.1;PROVISIONAL	YP_001722487	YPK_3767	YPK_3767	gb|ACA70034.1|gi|169752516	2.03105	2.22245e-11	3.96997e-10	11.0892	11.0466	10.9404	10.8834	13.0558	12.8876	13.0827	13.0811
5394	CUST_10427_PI390410464	ACA68243.1			hypothetical protein	conserved hypothetical protein	KEGG: ypi:YpsIP31758_1844 hypothetical protein;PROVISIONAL	YP_001720696	YPK_1954	YPK_1954	gb|ACA68243.1|gi|169750725	2.02636	1.37878e-12	4.94638e-11	9.70774	9.65067	9.38393	9.62849	11.5102	11.3631	11.4731	11.4325
13930	CUST_9580_PI390410464	ACA66617.1	rpmJ	rpmJ	50S ribosomal protein L36	ribosomal protein L36	smallest protein in the large subunit; similar to what is found with protein L31 and L33 several bacterial genomes contain paralogs which may be regulated by zinc; the protein from Thermus thermophilus has a zinc-binding motif and contains a bound zinc ion; the proteins in this group have the motif;PROVISIONAL	YP_001719070	YPK_0304	YPK_0304	gb|ACA66617.1|gi|169749099	2.0211	1.66724e-10	1.85464e-09	13.48	13.2729	13.0803	13.0646	15.3017	15.0233	15.3329	15.3243
535	CUST_10482_PI390410464	ACA69750.1		speD	S-adenosylmethionine decarboxylase	S-adenosylmethionine decarboxylase proenzyme	S-adenosylmethionine provides the aminopropyl moiety required for spermidine biosynthesis from putrescine;4.1.1.50;PROVISIONAL	YP_001722203	YPK_3483	YPK_3483	gb|ACA69750.1|gi|169752232	2.02105	1.93347e-12	6.07563e-11	9.78144	9.84349	9.79394	9.74611	11.5477	11.394	11.4769	11.5746
4063	CUST_9369_PI390410464	ACA67368.1	tsf	tsf	elongation factor Ts	translation elongation factor Ts	EF-Ts; functions during elongation stage of protein translation; forms a dimer; associates with EF-Tu-GDP complex and promotes exchange of GDP to GTP resulting in regeneration of the active form of EF-Tu;PROVISIONAL	YP_001719821	YPK_1067	YPK_1067	gb|ACA67368.1|gi|169749850	2.01206	5.40049e-11	7.64774e-10	12.6895	12.4293	12.3567	12.3748	14.6921	14.2045	14.5415	14.5768
1635	CUST_2668_PI390410464	ACA67655.1	gcvR	gcvR	glycine cleavage system transcriptional repressor	glycine cleavage system regulatory protein	negative transcriptional regulator of the gcvTHP operon;PROVISIONAL	YP_001720108	YPK_1361	YPK_1361	gb|ACA67655.1|gi|169750137	2.00486	1.50553e-11	2.93312e-10	9.59674	9.58241	8.94379	9.51875	11.4548	11.3986	11.431	11.3748
5460	CUST_5741_PI390410464	ACA70091.1	aspA	aspA	aspartate ammonia-lyase	aspartate ammonia-lyase	catalyzes the formation of fumarate from aspartate;PROVISIONAL	YP_001722544	YPK_3825	YPK_3825	gb|ACA70091.1|gi|169752573	2.00132	3.10582e-12	8.73893e-11	11.8793	11.8241	11.6742	11.7205	13.9681	13.7858	13.8249	13.908
200	CUST_10511_PI390410464	ACA70399.1			rhodanese domain-containing protein	Rhodanese domain protein	PFAM: Rhodanese domain protein~KEGG: ypi:YpsIP31758_0076 rhodanese domain protein;PROVISIONAL	YP_001722852	YPK_4140	YPK_4140	gb|ACA70399.1|gi|169752881	1.99772	1.01683e-12	4.09107e-11	8.99607	8.96542	8.93119	9.03238	10.8792	10.7173	10.8556	10.8877
6156	CUST_7713_PI390410464	ACA67853.1		nuoA	NADH dehydrogenase subunit A	NADH-ubiquinone/plastoquinone oxidoreductase chain 3	Catalyzes the transfer of electrons from NADH to quinone;PROVISIONAL	YP_001720306	YPK_1560	YPK_1560	gb|ACA67853.1|gi|169750335	1.99628	5.84388e-11	8.16815e-10	10.1503	10.0986	9.78975	9.93635	12.219	12.0103	12.2728	12.2923
5353	CUST_4085_PI390410464	ACA69850.1		carA	carbamoyl phosphate synthase small subunit	carbamoyl-phosphate synthase, small subunit	catalyzes production of carbamoyl phosphate from bicarbonate and glutamine in pyrimidine and arginine biosynthesis pathways; forms an octamer composed of four CarAB dimers;PROVISIONAL	YP_001722303	YPK_3583	YPK_3583	gb|ACA69850.1|gi|169752332	1.99564	1.00883e-12	4.09107e-11	9.30687	9.39619	9.60659	9.61464	11.9413	11.9393	11.9577	12.1411
9654	CUST_9038_PI390410464	ACA70377.1	tpiA	tpiA	triosephosphate isomerase	Triose-phosphate isomerase	Reversibly isomerizes the ketone sugar dihydroxyacetone phosphate to the aldehyde sugar glyceraldehyde-3-phosphate;5.3.1.1;PROVISIONAL	YP_001722830	YPK_4118	YPK_4118	gb|ACA70377.1|gi|169752859	1.98813	1.04462e-10	1.27037e-09	13.6164	13.3109	13.1284	13.0137	15.0102	14.6486	15.084	14.8803
4196	CUST_11584_PI390410464	ACA67975.1	rpmF	rpmF	50S ribosomal protein L32	ribosomal protein L32	some L32 proteins have zinc finger motifs consisting of CXXC while others do not;PROVISIONAL	YP_001720428	YPK_1682	YPK_1682	gb|ACA67975.1|gi|169750457	1.97833	6.56234e-10	5.58318e-09	13.4523	13.3307	13.1202	12.9651	15.2264	14.9516	15.3049	15.1221
4361	CUST_3359_PI390410464	ACA68408.1		minD	cell division inhibitor MinD	septum site-determining protein MinD	ATPase; with MinC inhibits cell division by blocking formation of the polar Z ring septums;PROVISIONAL	YP_001720861	YPK_2122	YPK_2122	gb|ACA68408.1|gi|169750890	1.96722	3.0461e-12	8.68442e-11	9.68954	9.70385	9.89231	9.93015	11.8665	11.6402	11.8747	11.7641
5275	CUST_9134_PI390410464	ACA69248.1		GrpE	heat shock protein GrpE	GrpE protein	with DnaK and DnaJ acts in response to hyperosmotic and heat shock by preventing the aggregation of stress-denatured proteins; may act as a thermosensor;PROVISIONAL	YP_001721701	YPK_2974	YPK_2974	gb|ACA69248.1|gi|169751730	1.96609	1.18752e-11	2.48073e-10	10.8567	10.9983	10.7529	10.6213	12.6625	12.6919	12.7306	12.7032
3913	CUST_7097_PI390410464	ACA70092.1		dcuA	anaerobic C4-dicarboxylate transporter	anaerobic c4-dicarboxylate antiporter, Dcu family	functions in anaerobic transport of C4-dicarboxylate compounds such as fumarate; similar to dcuB;PROVISIONAL	YP_001722545	YPK_3826	YPK_3826	gb|ACA70092.1|gi|169752574	1.95772	2.8373e-12	8.19771e-11	10.0039	10.0233	10.0454	10.0755	11.733	11.8571	11.6984	11.9326
2640	CUST_2467_PI390410464	ACA69838.1		surA	peptidyl-prolyl cis-trans isomerase SurA	SurA domain	Chaperone involved in the folding of extracytoplasmic proteins, especially OmpA, OmpF and LamB;PROVISIONAL	YP_001722291	YPK_3571	YPK_3571	gb|ACA69838.1|gi|169752320	1.95591	6.49822e-12	1.53708e-10	10.0106	9.73563	9.82019	9.62389	11.697	11.4852	11.5694	11.5873
938	CUST_9024_PI390410464	ACA70502.1		yidC	putative inner membrane protein translocase component YidC	60 kDa inner membrane insertion protein	functions to insert inner membrane proteins into the IM in Escherichia coli; interacts with transmembrane segments; functions in both Sec-dependent and -independent membrane insertion; similar to Oxa1p in mitochondria;PROVISIONAL	YP_001722955	YPK_4246	YPK_4246	gb|ACA70502.1|gi|169752984	1.94912	1.9262e-11	3.51369e-10	9.41344	9.56483	9.47541	9.31122	11.3645	11.5811	11.5432	11.6487
2682	CUST_10359_PI390410464	ACA69458.1		ddhC	DegT/DnrJ/EryC1/StrS aminotransferase	DegT/DnrJ/EryC1/StrS aminotransferase	PFAM: DegT/DnrJ/EryC1/StrS aminotransferase~KEGG: ypi:YpsIP31758_3049 CDP-4-keto-6-deoxy-D-glucose-3-dehydrase;PROVISIONAL	YP_001721911	YPK_3189	YPK_3189	gb|ACA69458.1|gi|169751940	1.94032	1.49224e-12	5.13556e-11	9.12947	9.34821	9.45792	9.67521	11.2764	11.2478	11.4244	11.4743
10088	CUST_451_PI390410464	ACA69525.1	nusB	nusB	transcription antitermination protein NusB	NusB antitermination factor	Regulates rRNA biosynthesis by transcriptional antitermination;PROVISIONAL	YP_001721978	YPK_3256	YPK_3256	gb|ACA69525.1|gi|169752007	1.93867	6.52008e-11	8.91078e-10	9.84111	9.70184	9.65959	9.47513	11.7934	11.6532	11.802	11.8842
116	CUST_259_PI390410466	CAF25350.1		repB, copB	replication protein	repB, repA2, copB; putative replication transcriptional regulator	similar to Y. pestis YPCD1.79c;PROVISIONAL	YP_068420	pYV0007	pYV0007	emb|CAF25350.1|gi|51591550	1.92676	7.45694e-12	1.70756e-10	10.9632	10.9474	10.6898	10.6883	12.81	12.5039	12.771	12.5263
4430	CUST_1100_PI390410464	ACA69768.1		guaC	guanosine 5'-monophosphate oxidoreductase	guanosine monophosphate reductase	catalyzes the NADPH-dependent deamination of GMP to inosine monophosphate;PROVISIONAL	YP_001722221	YPK_3501	YPK_3501	gb|ACA69768.1|gi|169752250	1.91852	2.11362e-12	6.49937e-11	9.7143	9.55596	9.78555	9.68997	11.5032	11.2794	11.4784	11.46
3338	CUST_4550_PI390410464	ACA68458.1		kdsA	2-dehydro-3-deoxyphosphooctonate aldolase	2-dehydro-3-deoxyphosphooctonate aldolase	catalyzes the formation of 2-dehydro-3-deoxy-D-octonate 8-phosphate from phosphoenolpyruvate and D-arabinose 5-phosphate in LPS biosynthesis;PROVISIONAL	YP_001720911	YPK_2175	YPK_2175	gb|ACA68458.1|gi|169750940	1.91796	5.18595e-12	1.2877e-10	10.4229	10.4205	10.5645	10.3436	12.2072	11.9286	12.1633	12.1066
9800	CUST_4106_PI390410464	ACA68752.1			hypothetical protein	conserved hypothetical protein	KEGG: yen:YE1764 hypothetical protein;PROVISIONAL	YP_001721205	YPK_2475	YPK_2475	gb|ACA68752.1|gi|169751234	1.91691	3.03338e-10	2.92689e-09	13.6339	13.3795	13.2064	13.1197	15.3158	15.0923	15.4381	15.1921
4092	CUST_3763_PI390410464	ACA67592.1	hisS	hisS	histidyl-tRNA synthetase	histidyl-tRNA synthetase	catalyzes a two-step reaction, first charging a histidine molecule by linking its carboxyl group to the alpha-phosphate of ATP, followed by transfer of the aminoacyl-adenylate to its tRNA; class II aminoacyl-tRNA synthetase; forms homodimers; some organisms have a paralogous gene, hisZ, that is similar to hisS and produces a protein that performs the first step in histidine biosynthesis along wit…	YP_001720045	YPK_1294	YPK_1294	gb|ACA67592.1|gi|169750074	1.89359	3.04195e-12	8.68442e-11	10.3833	10.3034	10.4478	10.4305	12.4953	12.3046	12.4198	12.4879
4343	CUST_7974_PI390410464	ACA67151.1		tktA	transketolase	transketolase	catalyzes the formation of ribose 5-phosphate and xylulose 5-phosphate from sedoheptulose 7-phosphate and glyceraldehyde 3-phosphate; can transfer ketol groups between several groups; in Escherichia coli there are two tkt genes, tktA expressed during exponential growth and the tktB during stationary phase;PROVISIONAL	YP_001719604	YPK_0850	YPK_0850	gb|ACA67151.1|gi|169749633	1.89193	6.68082e-11	9.04432e-10	12.5181	12.3789	12.2216	12.2575	14.0959	13.8507	14.0849	14.0238
521	CUST_9729_PI390410464	ACA68159.1		rnt	ribonuclease T	ribonuclease T	Responsible for the end-turnover of tRNA: specifically removes the terminal AMP residue from uncharged tRNA (tRNA-C-C-A);PROVISIONAL	YP_001720612	YPK_1868	YPK_1868	gb|ACA68159.1|gi|169750641	1.89	5.09325e-12	1.28225e-10	9.69949	9.58678	9.38948	9.39999	11.456	11.0728	11.2278	11.1356
2446	CUST_504_PI390410464	ACA68677.1	fliN	fliN	flagellar motor switch protein FliN	flagellar motor switch protein FliN	One of three proteins involved in switching the direction of the flagellar rotation;PROVISIONAL	YP_001721130	YPK_2400	YPK_2400	gb|ACA68677.1|gi|169751159	1.87635	1.07875e-11	2.29902e-10	10.696	10.4205	10.2827	10.363	12.4858	12.2698	12.4474	12.4218
7338	CUST_2618_PI390410464	ACA67123.1		yggL	hypothetical protein	protein of unknown function DUF469	PFAM: protein of unknown function DUF469~KEGG: ypi:YpsIP31758_0821 hypothetical protein;PROVISIONAL	YP_001719576	YPK_0822	YPK_0822	gb|ACA67123.1|gi|169749605	1.87024	1.00899e-11	2.18104e-10	10.6079	10.4615	10.2965	10.4305	12.3232	12.1799	12.2633	12.2397
4596	CUST_5601_PI390410464	ACA67844.1		ackA	acetate kinase	acetate kinase	AckA utilizes acetate and can acetylate CheY which increases signal strength during flagellar rotation; utilizes magnesium and ATP; also involved in conversion of acetate to aceyl-CoA;PROVISIONAL	YP_001720297	YPK_1551	YPK_1551	gb|ACA67844.1|gi|169750326	1.86589	3.08269e-11	5.12394e-10	10.6402	10.7868	10.4949	10.5639	12.2565	12.3753	12.3502	12.487
9394	CUST_10743_PI390410464	ACA68462.1	prfA	prfA	peptide chain release factor 1	peptide chain release factor 1	recognizes the termination signals UAG and UAA during protein translation a specificity which is dependent on amino acid residues residing in loops of the L-shaped tRNA-like molecule of RF1; this protein is similar to release factor 2;PROVISIONAL	YP_001720915	YPK_2179	YPK_2179	gb|ACA68462.1|gi|169750944	1.86308	1.72009e-12	5.69615e-11	9.38701	9.23335	9.21524	9.56108	10.9316	10.6903	10.8466	10.8712
3688	CUST_2369_PI390410464	ACA69948.1	valS	valS	valyl-tRNA synthetase	valyl-tRNA synthetase	valine--tRNA ligase; ValRS; converts valine ATP and tRNA(Val) to AMP PPi and valyl-tRNA(Val); class-I aminoacyl-tRNA synthetase type 1 subfamily; has a posttransfer editing process to hydrolyze mischarged Thr-tRNA(Val) which is done by the editing domain;PROVISIONAL	YP_001722401	YPK_3681	YPK_3681	gb|ACA69948.1|gi|169752430	1.8572	3.44879e-12	9.27941e-11	9.27398	9.47358	9.37651	9.82309	11.1805	11.2806	11.1573	11.3783
1799	CUST_547_PI390410464	ACA69464.1		htpG	heat shock protein 90	heat shock protein Hsp90	molecular chaperone;PROVISIONAL	YP_001721917	YPK_3195	YPK_3195	gb|ACA69464.1|gi|169751946	1.8541	3.52564e-12	9.42725e-11	9.10724	9.15628	9.51991	9.30931	11.0441	11.0473	11.1946	11.0498
328	CUST_2102_PI390410464	ACA68038.1		flhD	transcriptional activator FlhD	flagellar transcriptional activator	with FlhC is involved in the activation of class 2 flagellar genes and is involved in the regulation of a number of other genetic systems;PROVISIONAL	YP_001720491	YPK_1745	YPK_1745	gb|ACA68038.1|gi|169750520	1.84313	8.43344e-12	1.89094e-10	9.83058	9.59329	9.50806	9.8834	11.627	11.6923	11.6111	11.8927
5331	CUST_9387_PI390410464	ACA67392.1		proS	prolyl-tRNA synthetase	prolyl-tRNA synthetase	catalyzes the formation of prolyl-tRNA(Pro) from proline and tRNA(Pro);PROVISIONAL	YP_001719845	YPK_1091	YPK_1091	gb|ACA67392.1|gi|169749874	1.84129	3.2011e-12	8.89078e-11	9.20817	9.31968	9.27035	9.23084	10.6584	10.6742	10.8075	10.8094
750	CUST_9241_PI390410464	ACA70475.1		atpI	F0F1 ATP synthase subunit I	ATP synthase I chain	Produces ATP from ADP in the presence of a proton gradient across the membrane. Subunit I associates with the membrane and may be involved with cation translocation;PROVISIONAL	YP_001722928	YPK_4219	YPK_4219	gb|ACA70475.1|gi|169752957	1.84018	1.48124e-11	2.91175e-10	9.73863	9.92157	9.76862	9.9076	11.7944	12.0408	11.9082	12.2311
540	CUST_2382_PI390410464	ACA68433.1	ntpA	ntpA	dATP pyrophosphohydrolase	NUDIX hydrolase	converts dATP to dAMP and pyrophosphate;PROVISIONAL	YP_001720886	YPK_2147	YPK_2147	gb|ACA68433.1|gi|169750915	1.8365	6.95626e-12	1.60143e-10	9.40941	9.42082	9.31569	9.46488	11.6537	11.4534	11.6174	11.655
5280	CUST_9563_PI390410464	ACA68043.1		cheW	purine-binding chemotaxis protein	CheW protein	PFAM: CheW domain protein~KEGG: ypi:YpsIP31758_1639 chemotaxis protein CheW;PROVISIONAL	YP_001720496	YPK_1750	YPK_1750	gb|ACA68043.1|gi|169750525	1.83624	1.17815e-10	1.41518e-09	9.07197	9.43298	9.0525	9.03238	10.8077	10.8662	10.9641	10.8436
473	CUST_3733_PI390410464	ACA70087.1			hypothetical protein	conserved hypothetical protein	KEGG: ypi:YpsIP31758_3674 hypothetical protein;PROVISIONAL	YP_001722540	YPK_3821	YPK_3821	gb|ACA70087.1|gi|169752569	1.83594	6.67208e-12	1.56376e-10	9.93539	10.1687	10.0722	10.2289	12.0623	11.9906	12.3646	12.2923
518	CUST_1415_PI390410464	ACA70440.1		gltS	sodium/glutamate symporter	sodium/glutamate symporter	PFAM: sodium/glutamate symporter~KEGG: ypm:YP_0036 sodium/glutamate symport carrier protein;PROVISIONAL	YP_001722893	YPK_4181	YPK_4181	gb|ACA70440.1|gi|169752922	1.83569	2.8127e-10	2.77722e-09	9.36218	9.3223	9.22767	9.53844	11.0189	11.285	10.8911	11.2546
3408	CUST_2981_PI390410464	ACA70060.1		purA	adenylosuccinate synthetase	Adenylosuccinate synthase	catalyzes the formation of N6-(1,2,-dicarboxyethyl)-AMP from L-aspartate, inosine monophosphate and GTP in AMP biosynthesis;6.3.4.4;PROVISIONAL	YP_001722513	YPK_3793	YPK_3793	gb|ACA70060.1|gi|169752542	1.8347	2.50683e-11	4.42292e-10	11.6652	11.5269	11.3767	11.2714	13.5781	13.3649	13.4374	13.553
760	CUST_9822_PI390410464	ACA67377.1	lpxD	lpxD	UDP-3-O-[3-hydroxymyristoyl] glucosamine N-acyltransferase	UDP-3-O-(3-hydroxymyristoyl) glucosamine N-acyltransferase	adds the O-linked and N-linked 3(R)-hydroxy fatty acids to the glucosamine disaccharide during lipid A biosynthesis;PROVISIONAL	YP_001719830	YPK_1076	YPK_1076	gb|ACA67377.1|gi|169749859	1.83315	4.71118e-12	1.21447e-10	9.358	9.58241	9.61451	9.64069	11.0287	11.1891	11.2271	11.3676
3534	CUST_3285_PI390410464	ACA69958.1		nrdD	anaerobic ribonucleoside triphosphate reductase	anaerobic ribonucleoside-triphosphate reductase	Catalyzes the reduction of nucleoside 5'-triphosphates to 2'-deoxynucleoside 5'-triphosphates;1.17.4.2;PROVISIONAL	YP_001722411	YPK_3691	YPK_3691	gb|ACA69958.1|gi|169752440	1.83307	9.99375e-10	7.87969e-09	9.44335	9.42326	9.30791	9.36366	11.5987	11.1871	11.5818	11.0189
1995	CUST_1737_PI390410464	ACA69998.1	nusA	nusA	transcription elongation factor NusA	NusA antitermination factor	modifies transcription through interactions with RNA polymerase affecting elongation, readthrough, termination, and antitermination;PROVISIONAL	YP_001722451	YPK_3731	YPK_3731	gb|ACA69998.1|gi|169752480	1.83059	1.18671e-10	1.41911e-09	10.2831	10.3491	10.2454	10.1154	12.0888	12.2263	12.1306	12.5481
3342	CUST_803_PI390410464	ACA68177.1	tppB	tppB	putative tripeptide transporter permease	amino acid/peptide transporter	mutations in this gene confer resistance to the toxic peptide alafosfalin in Salmonella typhimurium; member of proton-dependent oligopeptide transport (POT) system family; in Escherichia coli this gene is regulated by OmpR although not via osmoregulation;3.1.3.1;PROVISIONAL	YP_001720630	YPK_1886	YPK_1886	gb|ACA68177.1|gi|169750659	1.81514	2.7004e-11	4.59494e-10	8.79463	9.1086	9.09153	9.16696	10.1916	10.8753	10.645	10.834
1977	CUST_1957_PI390410464	ACA69288.1	leuS	leuS	leucyl-tRNA synthetase	leucyl-tRNA synthetase	leucine--tRNA ligase; LeuRS; class-I aminoacyl-tRNA synthetase; charges leucine by linking carboxyl group to alpha-phosphate of ATP and then transfers aminoacyl-adenylate to its tRNA; due to the large number of codons that tRNA(Leu) recognizes, the leucyl-tRNA synthetase does not recognize the anticodon loop of the tRNA, but instead recognition is dependent on a conserved discriminator base A37 a…	YP_001721741	YPK_3015	YPK_3015	gb|ACA69288.1|gi|169751770	1.81119	5.23454e-12	1.2877e-10	9.35591	9.85258	9.49097	9.44415	11.4197	11.4895	11.5574	11.655
1978	CUST_8112_PI390410464	ACA68926.1		ompF	porin	porin Gram-negative type	PFAM: porin Gram-negative type~KEGG: ypp:YPDSF_2284 outer membrane porin C protein;PROVISIONAL	YP_001721379	YPK_2649	YPK_2649	gb|ACA68926.1|gi|169751408	1.80819	7.01144e-11	9.31612e-10	14.0239	13.8669	13.726	13.5233	15.801	15.5347	15.7511	15.6219
11415	CUST_3052_PI390410464	ACA68656.1			hypothetical protein	conserved hypothetical protein	KEGG: ypi:YpsIP31758_2279 hypothetical protein;PROVISIONAL	YP_001721109	YPK_2379	YPK_2379	gb|ACA68656.1|gi|169751138	1.80042	1.55769e-11	3.0071e-10	9.02533	9.05301	9.087	9.25681	11.6479	11.624	11.6805	11.7442
9708	CUST_840_PI390410464	ACA68831.1	metG	metG	methionyl-tRNA synthetase	methionyl-tRNA synthetase	methionine--tRNA ligase; MetRS; adds methionine to tRNA(Met) with cleavage of ATP to AMP and diphosphate; some MetRS enzymes form dimers depending on a C-terminal domain that is also found in other proteins such as Trbp111 in Aquifex aeolicus and the cold-shock protein CsaA from Bacillus subtilis while others do not; four subfamilies exist based on sequence motifs and zinc content;PROVISIONAL	YP_001721284	YPK_2554	YPK_2554	gb|ACA68831.1|gi|169751313	1.79829	5.29633e-12	1.29549e-10	9.89552	10.0281	9.87264	9.95358	11.8309	11.7348	11.8446	11.8521
823	CUST_8380_PI390410464	ACA69735.1	dksA	dksA	RNA polymerase-binding transcription factor	transcriptional regulator, TraR/DksA family	TIGRFAM: RNA polymerase-binding protein DksA~PFAM: zinc finger DksA/TraR C4-type~KEGG: ypi:YpsIP31758_3338 RNA polymerase-binding protein DksA;PROVISIONAL	YP_001722188	YPK_3468	YPK_3468	gb|ACA69735.1|gi|169752217	1.78202	3.33524e-11	5.43872e-10	11.7016	11.7843	11.6047	11.673	13.3656	13.3152	13.4045	13.4366
6440	CUST_2246_PI390410464	ACA67170.1		gcvP	glycine dehydrogenase	glycine dehydrogenase	acts in conjunction with GvcH to form H-protein-S-aminomethyldihydrolipoyllysine from glycine;PROVISIONAL	YP_001719623	YPK_0869	YPK_0869	gb|ACA67170.1|gi|169749652	1.78083	9.93878e-12	2.16093e-10	9.78767	9.62757	9.67026	9.70892	11.4413	11.4776	11.1406	11.5108
1285	CUST_6246_PI390410464	ACA69558.1		crl	DNA-binding transcriptional regulator Crl	transcriptional regulator Crl	involved in the expression of csgBA which is involved in curli formation; interacts with sigmaS;PROVISIONAL	YP_001722011	YPK_3289	YPK_3289	gb|ACA69558.1|gi|169752040	1.77406	4.35969e-11	6.58542e-10	9.69618	9.48297	9.39316	9.50213	11.0594	10.8712	11.1946	11.0312
1315	CUST_555_PI390410464	ACA67571.1		suhB	inositol monophosphatase	Inositol-phosphate phosphatase	PFAM: inositol monophosphatase~KEGG: ypi:YpsIP31758_1165 inositol-1-monophosphatase;3.1.3.25;PROVISIONAL	YP_001720024	YPK_1273	YPK_1273	gb|ACA67571.1|gi|169750053	1.76634	2.15186e-10	2.26498e-09	9.01741	8.9486	9.23795	9.05076	10.5084	9.98761	10.4673	10.4791
3622	CUST_64_PI390410464	ACA67979.1	fabG	fabG	3-ketoacyl-ACP reductase	3-oxoacyl-(acyl-carrier-protein) reductase	catalyzes the first of the two reduction steps in the elongation cycle of fatty acid synthesis;PROVISIONAL	YP_001720432	YPK_1686	YPK_1686	gb|ACA67979.1|gi|169750461	1.76562	8.69543e-11	1.10424e-09	12.0192	11.8723	11.8143	11.7111	13.7664	13.7553	13.7454	13.9761
1658	CUST_5214_PI390410464	ACA67383.1		accA	acetyl-CoA carboxylase carboxyltransferase subunit alpha	acetyl-CoA carboxylase, carboxyl transferase, alpha subunit	catalyzes the carboxylation of acetyl-CoA to malonyl-CoA; forms a tetramer composed of two alpha (AccA) and two beta (AccD) subunits; one of the two catalytic subunits that can form the acetyl CoA carboxylase enzyme together with a carrier protein;PROVISIONAL	YP_001719836	YPK_1082	YPK_1082	gb|ACA67383.1|gi|169749865	1.76245	1.8441e-11	3.39268e-10	10.0948	9.98576	9.93973	9.8601	11.0682	11.2395	11.1433	11.4178
5296	CUST_10417_PI390410464	ACA70435.1	gmk	gmk	guanylate kinase	Guanylate kinase	Essential for recycling GMP and indirectly, cGMP;2.7.4.8;PROVISIONAL	YP_001722888	YPK_4176	YPK_4176	gb|ACA70435.1|gi|169752917	1.76073	3.00641e-11	5.01652e-10	10.2598	10.1946	10.1516	10.0135	11.8196	11.6847	11.7308	11.8256
74	CUST_1711_PI390410464	ACA68459.1			putative transcriptional regulator	putative transcriptional regulator	KEGG: ypi:YpsIP31758_2063 SirB1 protein;PROVISIONAL	YP_001720912	YPK_2176	YPK_2176	gb|ACA68459.1|gi|169750941	1.75673	3.78497e-12	9.93555e-11	8.9441	9.33012	9.25828	8.99965	10.6773	10.8102	10.8629	10.8611
6528	CUST_6578_PI390410464	ACA67481.1		rseA	anti-RNA polymerase sigma factor SigE	anti sigma-E protein, RseA	PFAM: Anti sigma-E protein RseA family protein; Anti sigma-E protein RseA domain protein~KEGG: ypi:YpsIP31758_1130 sigma E factor negative regulatory protein;PROVISIONAL	YP_001719934	YPK_1183	YPK_1183	gb|ACA67481.1|gi|169749963	1.75655	3.52077e-11	5.63454e-10	10.1967	10.2712	10.0099	10.0642	11.9335	11.8766	12.0144	11.8945
6180	CUST_8697_PI390410464	ACA70198.1	fre	fre	FMN reductase	oxidoreductase FAD/NAD(P)-binding domain protein	NAD(P)H-flavin reductase; catalyzes the reversible oxidation/reduction of NAD(P) and flavine mononucleotide; in Salmonella and E. coli this protein also reduces aquacob(III)alamin to cob(II)alamin;PROVISIONAL	YP_001722651	YPK_3935	YPK_3935	gb|ACA70198.1|gi|169752680	1.75457	1.20656e-10	1.43348e-09	9.40334	9.59762	9.21524	9.38194	11.6173	11.2605	11.6169	11.5011
398	CUST_7851_PI390410464	ACA69866.1		talB	transaldolase B	transaldolase	KEGG: ypm:YP_3718 transaldolase B~TIGRFAM: transaldolase~PFAM: Transaldolase;2.2.1.2;PROVISIONAL	YP_001722319	YPK_3599	YPK_3599	gb|ACA69866.1|gi|169752348	1.75032	4.87951e-10	4.34913e-09	12.3059	12.5757	12.0552	12.2508	13.953	13.663	14.0387	13.8328
6937	CUST_10393_PI390410464	ACA66483.1		yhgF	RNA-binding S1 domain-containing protein	RNA binding S1 domain protein	PFAM: RNA binding S1 domain protein~SMART: Resolvase RNase H domain protein fold~KEGG: yps:YPTB3766 hypothetical protein;PROVISIONAL	YP_001718936	YPK_0170	YPK_0170	gb|ACA66483.1|gi|169748965	1.74852	2.66508e-11	4.57098e-10	9.73218	9.64441	9.4223	9.50046	11.4022	11.3321	11.3831	11.4605
1429	CUST_8906_PI390410464	ACA66336.1	glyQ	glyQ	glycyl-tRNA synthetase subunit alpha	glycyl-tRNA synthetase, alpha subunit	glycine--tRNA ligase alpha chain; GlyRS; class II aminoacyl tRNA synthetase; tetramer of alpha(2)beta(2); catalyzes a two-step reaction; first charging a glycine molecule by linking its carboxyl group to the alpha-phosphate of ATP; second by transfer of the aminoacyl-adenylate to its tRNA;6.1.1.14;PROVISIONAL	YP_001718789	YPK_0022	YPK_0022	gb|ACA66336.1|gi|169748818	1.746	2.24986e-11	3.98586e-10	9.23804	9.65275	9.38023	9.48532	10.8873	11.242	11.1705	11.3024
2241	CUST_8255_PI390410464	ACA70062.1		hflC	FtsH protease regulator HflC	HflC protein	with HflK inhibits proteolysis of lambda cII protein by FtsH;PROVISIONAL	YP_001722515	YPK_3795	YPK_3795	gb|ACA70062.1|gi|169752544	1.74274	7.84837e-11	1.02076e-09	11.0669	11.0537	10.7946	10.8317	12.672	12.6172	12.7025	12.78
4183	CUST_10769_PI390410464	ACA69860.1		dnaJ	chaperone protein DnaJ	chaperone protein DnaJ	chaperone Hsp40; co-chaperone with DnaK; Participates actively in the response to hyperosmotic and heat shock by preventing the aggregation of stress-denatured proteins and by disaggregating proteins, also in an autonomous, dnaK-independent fashion;PROVISIONAL	YP_001722313	YPK_3593	YPK_3593	gb|ACA69860.1|gi|169752342	1.7411	7.83341e-12	1.78428e-10	10.2084	10.0692	10.1538	10.0642	11.7495	11.6876	11.6961	11.799
1930	CUST_6261_PI390410464	ACA70006.1	greA	greA	transcription elongation factor GreA	transcription elongation factor GreA	necessary for efficient RNA polymerase transcription elongation past template-encoded arresting sites; arresting sites in DNA have the property of trapping a certain fraction of elongating RNA polymerases that pass through, resulting in locked ternary complexes. Cleavage of the nascent transcript by cleavage factors such as GreA or GreB allows the resumption of elongation from the new 3'terminus;…	YP_001722459	YPK_3739	YPK_3739	gb|ACA70006.1|gi|169752488	1.7381	1.31193e-11	2.67672e-10	9.73702	9.51077	9.4223	9.91766	11.3278	11.1731	11.2195	11.4153
1577	CUST_2994_PI390410464	ACA67799.1		fadL	long-chain fatty acid outer membrane transporter	membrane protein involved in aromatic hydrocarbon degradation	PFAM: membrane protein involved in aromatic hydrocarbon degradation~KEGG: ypi:YpsIP31758_1397 long-chain fatty acid transport protein;PROVISIONAL	YP_001720252	YPK_1506	YPK_1506	gb|ACA67799.1|gi|169750281	1.73355	9.67336e-12	2.12469e-10	9.59851	9.75321	9.39867	9.74893	10.9377	10.7456	10.7178	11.0893
3220	CUST_11916_PI390410464	ACA68675.1	fliL	fliL	flagellar basal body-associated protein FliL	flagellar basal body-associated protein FliL	interacts with cytoplasmic MS ring of the basal body and may act to stabilize the MotAB complexes which surround the MS ring;PROVISIONAL	YP_001721128	YPK_2398	YPK_2398	gb|ACA68675.1|gi|169751157	1.73351	1.50574e-11	2.93312e-10	9.10973	9.21376	9.66874	9.27648	10.6908	10.6875	10.6647	10.7875
7297	CUST_5494_PI390410464	ACA69511.1		cyoB	cytochrome o ubiquinol oxidase subunit I	cytochrome o ubiquinol oxidase, subunit I	KEGG: ypi:YpsIP31758_3099 cytochrome o ubiquinol oxidase, subunit I~TIGRFAM: cytochrome o ubiquinol oxidase, subunit I~PFAM: cytochrome c oxidase subunit I;1.9.3.1;PROVISIONAL	YP_001721964	YPK_3242	YPK_3242	gb|ACA69511.1|gi|169751993	1.73096	1.72356e-07	7.08684e-07	9.71756	9.69175	9.44022	9.60378	12.4032	11.1575	12.3514	11.9381
1642	CUST_3860_PI390410464	ACA68812.1		gnd	6-phosphogluconate dehydrogenase	6-phosphogluconate dehydrogenase, decarboxylating	catalyzes the formation of D-ribulose 5-phosphate from 6-phospho-D-gluconate;1.1.1.44;PROVISIONAL	YP_001721265	YPK_2535	YPK_2535	gb|ACA68812.1|gi|169751294	1.7308	3.45681e-11	5.57362e-10	10.9783	10.8289	10.8773	10.6646	12.4004	12.1522	12.5208	12.3099
951	CUST_6907_PI390410464	ACA66539.1	aroB	aroB	3-dehydroquinate synthase	3-dehydroquinate synthase	catalyzes the formation of 3-dehydroquinate from 3-deoxy-arabino-heptulonate 7-phosphate; functions in aromatic amino acid biosynthesis;4.2.3.4;PROVISIONAL	YP_001718992	YPK_0226	YPK_0226	gb|ACA66539.1|gi|169749021	1.72848	1.73932e-11	3.26978e-10	8.67233	9.15921	9.05482	8.9069	9.97147	10.4055	10.2031	10.52
2647	CUST_285_PI390410466	CAF25369.1			hypothetical protein	hypothetical protein	similar to Y. pestis YPCD1.08c;PROVISIONAL	YP_068437	pYV0026	pYV0026	emb|CAF25369.1|gi|51591567	1.72316	4.99928e-10	4.41928e-09	12.821	12.7396	12.5404	12.5083	14.1785	13.9777	14.2546	14.1661
3392	CUST_5548_PI390410464	ACA70448.1	glnA	glnA	glutamine synthetase	glutamine synthetase, type I	forms a homododecamer; forms glutamine from ammonia and glutamate with the conversion of ATP to ADP and phosphate; also functions in the assimilation of ammonia; highly regulated protein controlled by the addition/removal of adenylyl groups by adenylyltransferase from specific tyrosine residues; addition of adenylyl groups results in inactivation of the enzyme;PROVISIONAL	YP_001722901	YPK_4189	YPK_4189	gb|ACA70448.1|gi|169752930	1.71849	9.38326e-11	1.17427e-09	10.7561	10.6402	10.4228	10.827	12.5306	12.0954	12.3389	12.4891
840	CUST_8849_PI390410464	ACA68011.1		purB	adenylosuccinate lyase	adenylosuccinate lyase	Catalyzes two discrete reactions in the de novo synthesis of purines: the cleavage of adenylosuccinate and succinylaminoimidazole carboxamide ribotide;4.3.2.2;PROVISIONAL	YP_001720464	YPK_1718	YPK_1718	gb|ACA68011.1|gi|169750493	1.71207	4.43845e-11	6.65767e-10	9.358	9.41593	9.88971	8.96374	11.1311	11.0605	11.1855	11.1611
9142	CUST_7425_PI390410464	ACA68704.1		flgM	anti-sigma-28 factor FlgM	anti-sigma-28 factor, FlgM	regulates the flagellar specific sigma28 transcription factor;PROVISIONAL	YP_001721157	YPK_2427	YPK_2427	gb|ACA68704.1|gi|169751186	1.70755	1.28541e-11	2.64769e-10	10.2246	10.31	9.9672	10.1044	11.9106	11.7699	11.8075	11.8568
322	CUST_10873_PI390410464	ACA68303.1		rnb	exoribonuclease II	exoribonuclease II	Involved in mRNA degradation. Hydrolyzes single-stranded polyribonucleotides processively in the 3' to 5' direction;3.1.13.1;PROVISIONAL	YP_001720756	YPK_2016	YPK_2016	gb|ACA68303.1|gi|169750785	1.69809	1.46387e-11	2.8908e-10	9.8441	9.66724	9.47715	9.88853	11.4777	11.3542	11.4943	11.5315
7721	CUST_3610_PI390410464	ACA69516.1		yajQ	putative nucleotide-binding protein	protein of unknown function DUF520	putative nucleotide binding property based on structural studies of Haemophilus influenzae crystallized protein in PDB Accession Number 1IN0 and NMR studies of Escherichia coli YajQ; the YajQ protein from Pseudomonas synringae appears to play a role in activation of bateriophage phi6 segment L transcription;PROVISIONAL	YP_001721969	YPK_3247	YPK_3247	gb|ACA69516.1|gi|169751998	1.69714	1.40191e-11	2.79408e-10	9.92694	9.90942	9.59224	9.83509	11.9983	11.8068	11.8799	11.9677
5424	CUST_7880_PI390410464	ACA69289.1		rlpB	LPS-assembly lipoprotein RlpB	Rare lipoprotein B	rare lipoprotein B; involved in the assembly of LPS in the outer membrane;PROVISIONAL	YP_001721742	YPK_3016	YPK_3016	gb|ACA69289.1|gi|169751771	1.69678	4.98134e-11	7.24482e-10	9.54801	9.48297	9.59384	9.54007	11.2374	11.067	11.3371	11.3377
5753	CUST_7325_PI390410464	ACA69502.1	clpX	clpX	ATP-dependent protease ATP-binding subunit ClpX	ATP-dependent Clp protease, ATP-binding subunit ClpX	binds and unfolds substrates as part of the ClpXP protease;PROVISIONAL	YP_001721955	YPK_3233	YPK_3233	gb|ACA69502.1|gi|169751984	1.69469	7.58449e-11	9.92439e-10	11.2333	11.2776	11.0003	11.0597	12.7079	12.7166	12.7257	12.7171
2159	CUST_6107_PI390410464	ACA67139.1		gshB	glutathione synthetase	glutathione synthetase	catalyzes the second step in the glutathione biosynthesis pathway, where it synthesizes ATP + gamma-L-glutamyl-L-cysteine + glycine = ADP + phosphate + glutathione;6.3.2.3;PROVISIONAL	YP_001719592	YPK_0838	YPK_0838	gb|ACA67139.1|gi|169749621	1.69376	3.8887e-11	6.17744e-10	9.56444	9.54031	9.395	9.51212	11.3632	11.1629	11.3677	11.2906
340	CUST_10862_PI390410464	ACA69510.1		cyoA	cytochrome o ubiquinol oxidase subunit II	ubiquinol oxidase, subunit II	TIGRFAM: ubiquinol oxidase, subunit II~PFAM: cytochrome c oxidase subunit II; COX aromatic rich domain protein~KEGG: ypm:YP_0767 cytochrome O ubiquinol oxidase subunit II;PROVISIONAL	YP_001721963	YPK_3241	YPK_3241	gb|ACA69510.1|gi|169751992	1.68897	2.88428e-09	1.97093e-08	9.92411	9.69983	9.83247	9.76016	11.6463	10.9031	11.5554	11.5662
8562	CUST_4237_PI390410464	ACA68242.1		srfB	putative virulence factor SrfB	putative virulence factor SrfB	KEGG: ypi:YpsIP31758_1843 putative virulence factor SrfB;PROVISIONAL	YP_001720695	YPK_1953	YPK_1953	gb|ACA68242.1|gi|169750724	1.68751	3.16757e-11	5.23278e-10	9.09725	9.23057	8.92358	8.79426	10.8882	10.6997	10.9061	10.7139
6202	CUST_2902_PI390410464	ACA69636.1		gshA	glutamate--cysteine ligase	glutamate--cysteine ligase	involved in the first step of glutathione biosynthesis;6.3.2.2;PROVISIONAL	YP_001722089	YPK_3369	YPK_3369	gb|ACA69636.1|gi|169752118	1.68381	6.74765e-12	1.56376e-10	10.0707	9.93703	9.83653	9.9	11.8271	11.6542	11.7982	11.8601
3482	CUST_2497_PI390410464	ACA69721.1		mtn	5'-methylthioadenosine/S-adenosylhomocysteine nucleosidase	Adenosylhomocysteine nucleosidase	enables the cleavage of the glycosidic bond in both 5'-methylthioadenosine and S-adenosylhomocysteine;3.2.2.9;PROVISIONAL	YP_001722174	YPK_3454	YPK_3454	gb|ACA69721.1|gi|169752203	1.68055	4.55453e-11	6.76112e-10	9.76731	9.73956	9.72832	9.9499	11.4578	11.2548	11.443	11.6267
4393	CUST_198_PI390410464	ACA67168.1	gcvT	gcvT	glycine cleavage system aminomethyltransferase T	glycine cleavage system T protein	catalyzes the transfer of a methylene carbon from the methylamine-loaded GcvH protein to tetrahydrofolate, causing the release of ammonia and the generation of reduced GcvH protein;PROVISIONAL	YP_001719621	YPK_0867	YPK_0867	gb|ACA67168.1|gi|169749650	1.67444	2.07905e-11	3.76063e-10	10.0998	10.0184	10.3382	10.0619	11.5213	11.4209	11.1136	11.509
4893	CUST_40_PI390410464	ACA70357.1	rpmE	rpmE	50S ribosomal protein L31	ribosomal protein L31	RpmE; there appears to be two types of ribosomal proteins L31 in bacterial genomes; some contain a CxxC motif while others do not; Bacillus subtilis has both types; the proteins in this cluster have the CXXC motif; RpmE is found in exponentially growing Bacilli while YtiA was found after exponential growth; expression of ytiA is controlled by a zinc-specific transcriptional repressor; RpmE contai…	YP_001722810	YPK_4098	YPK_4098	gb|ACA70357.1|gi|169752839	1.67314	1.31765e-10	1.52897e-09	12.0251	12.2704	11.946	12.0234	13.8166	13.7288	13.9286	14.0007
7101	CUST_5032_PI390410464	ACA67854.1		nuoB	NADH dehydrogenase subunit B	NADH-quinone oxidoreductase, B subunit	The point of entry for the majority of electrons that traverse the respiratory chain eventually resulting in the reduction of oxygen;1.6.99.5;PROVISIONAL	YP_001720307	YPK_1561	YPK_1561	gb|ACA67854.1|gi|169750336	1.65891	8.97893e-10	7.23863e-09	10.3489	10.2032	9.95103	10.1712	12.0365	11.5755	12.0026	11.847
1990	CUST_5672_PI390410464	ACA67857.1		nuoF	NADH dehydrogenase I subunit F	NADH-quinone oxidoreductase, F subunit	shuttles electrons from NADH, via FMN and iron-sulfur (Fe-S) centers, to quinones in the respiratory chain; NuoF is part of the soluble NADH dehydrogenase fragment, which represents the electron input part of NADH dehydrogenase;1.6.99.5;PROVISIONAL	YP_001720310	YPK_1564	YPK_1564	gb|ACA67857.1|gi|169750339	1.65748	1.03601e-10	1.26346e-09	10.7891	10.7745	10.5759	10.6167	12.3542	12.0976	12.2835	12.2184
1164	CUST_9437_PI390410464	ACA69569.1		nqrF	Na(+)-translocating NADH-quinone reductase subunit F	NADH:ubiquinone oxidoreductase, subunit F	uses the energy from reduction of ubiquinone-1 to ubiquinol to move Na(+) ions from the cytoplasm to the periplasm;PROVISIONAL	YP_001722022	YPK_3300	YPK_3300	gb|ACA69569.1|gi|169752051	1.64873	5.88656e-12	1.42369e-10	9.62834	9.41838	9.67934	9.49543	11.3761	11.1656	11.3371	11.2749
4866	CUST_3587_PI390410464	ACA70480.1		atpA	F0F1 ATP synthase subunit alpha	ATP synthase F1, alpha subunit	produces ATP from ADP in the presence of a proton gradient across the membrane; the alpha chain is a catalytic subunit;3.6.3.14;PROVISIONAL	YP_001722933	YPK_4224	YPK_4224	gb|ACA70480.1|gi|169752962	1.64671	8.29883e-10	6.83106e-09	12.8339	12.8081	12.6047	12.6066	14.5052	14.2379	14.5943	14.5593
5896	CUST_11814_PI390410464	ACA67580.1			hypothetical protein	FeS assembly protein IscX	TIGRFAM: FeS assembly protein IscX~PFAM: protein of unknown function DUF528~KEGG: ypm:YP_2565 hypothetical protein;PROVISIONAL	YP_001720033	YPK_1282	YPK_1282	gb|ACA67580.1|gi|169750062	1.64146	4.01134e-11	6.30248e-10	9.56625	9.6212	9.49783	9.51709	11.0855	10.8991	11.117	11.0942
4109	CUST_9718_PI390410464	ACA68074.1		prc	carboxy-terminal protease	carboxyl-terminal protease	Involved in the cleavage of a C-terminal peptide of 11 residues from the precursor form of penicillin-binding protein 3;3.4.21.102;PROVISIONAL	YP_001720527	YPK_1783	YPK_1783	gb|ACA68074.1|gi|169750556	1.6398	1.42607e-11	2.82914e-10	9.86784	9.88305	10.0349	10.0111	11.5346	11.4954	11.6048	11.6039
5731	CUST_3511_PI390410464	ACA68046.1		cheD	methyl-accepting chemotaxis sensory transducer	methyl-accepting chemotaxis sensory transducer	PFAM: ligand binding Tar domain protein; histidine kinase HAMP region domain protein; chemotaxis sensory transducer~KEGG: ypi:YpsIP31758_1642 methyl-accepting chemotaxis protein;PROVISIONAL	YP_001720499	YPK_1753	YPK_1753	gb|ACA68046.1|gi|169750528	1.63831	6.59071e-11	8.96351e-10	9.03844	8.95871	9.41869	9.24289	10.486	10.2318	10.3011	10.3152
9309	CUST_4598_PI390410464	ACA69856.1		ribF	bifunctional riboflavin kinase/FMN adenylyltransferase	riboflavin biosynthesis protein RibF	catalyzes the formation of FMN from riboflavin and the formation of FAD from FMN; in Bacillus the ribC gene has both flavokinase and FAD synthetase activities;2.7.1.26;2.7.7.2;PROVISIONAL	YP_001722309	YPK_3589	YPK_3589	gb|ACA69856.1|gi|169752338	1.63825	5.17802e-11	7.39147e-10	10.4078	10.0249	9.91686	10.0878	11.8257	11.5622	11.7137	11.8382
1916	CUST_1124_PI390410464	ACA66628.1	fmt	fmt	methionyl-tRNA formyltransferase	methionyl-tRNA formyltransferase	modifies the free amino group of the aminoacyl moiety of methionyl-tRNA(fMet) which is important in translation initiation; inactivation of this gene in Escherichia coli severely impairs growth;PROVISIONAL	YP_001719081	YPK_0315	YPK_0315	gb|ACA66628.1|gi|169749110	1.63505	3.97437e-11	6.26728e-10	8.85805	8.90045	9.02903	8.91444	10.7062	10.6685	10.9527	10.8905
2923	CUST_6699_PI390410464	ACA66542.1		rpe	ribulose-phosphate 3-epimerase	Ribulose-phosphate 3-epimerase	PFAM: ribulose-phosphate 3-epimerase~KEGG: ypi:YpsIP31758_3962 ribulose-phosphate 3-epimerase;5.1.3.1;PROVISIONAL	YP_001718995	YPK_0229	YPK_0229	gb|ACA66542.1|gi|169749024	1.63488	8.86202e-12	1.97674e-10	9.73702	9.71186	9.57449	9.76714	11.4333	11.3719	11.4463	11.4847
1394	CUST_8807_PI390410464	ACA68705.1		flgN	FlgN family protein	FlgN family protein	PFAM: FlgN family protein~KEGG: ypi:YpsIP31758_2328 flagella synthesis protein FlgN;PROVISIONAL	YP_001721158	YPK_2428	YPK_2428	gb|ACA68705.1|gi|169751187	1.63081	1.17342e-11	2.47627e-10	9.65586	9.69175	9.86336	9.73049	11.1235	11.0451	11.1012	11.1368
931	CUST_11666_PI390410464	ACA67591.1	ispG	ispG	4-hydroxy-3-methylbut-2-en-1-yl diphosphate synthase	1-hydroxy-2-methyl-2-(E)-butenyl 4-diphosphate synthase	catalyzes the conversion of 2C-methyl-D-erythritol 2,4-cyclodiphosphate into 4-hydroxy-3-methyl-2-en-1-yl diphosphate; involved in isoprenoid synthesis;1.17.7.1;PROVISIONAL	YP_001720044	YPK_1293	YPK_1293	gb|ACA67591.1|gi|169750073	1.62578	5.99567e-12	1.44198e-10	9.45122	9.57365	9.65345	9.25285	11.6302	11.6338	11.7254	11.7224
3538	CUST_11749_PI390410464	ACA68016.1		icdA	isocitrate dehydrogenase	isocitrate dehydrogenase, NADP-dependent	Converts isocitrate to alpha ketoglutarate;PROVISIONAL	YP_001720469	YPK_1723	YPK_1723	gb|ACA68016.1|gi|169750498	1.62155	2.79277e-10	2.76873e-09	10.0578	9.89366	9.93973	9.84436	11.3377	10.9958	11.2565	11.1022
1152	CUST_5630_PI390410464	ACA69125.1	nrdB	nrdB	ribonucleotide-diphosphate reductase subunit beta	Ribonucleoside-diphosphate reductase	B2 or R2 protein; type 1a enzyme; catalyzes the rate-limiting step in dNTP synthesis; converts nucleotides to deoxynucleotides; forms a homodimer and then a multimeric complex with NrdA;1.17.4.1;PROVISIONAL	YP_001721578	YPK_2849	YPK_2849	gb|ACA69125.1|gi|169751607	1.62122	6.7387e-09	4.09747e-08	8.81911	9.07798	9.01954	8.91695	10.5981	10.2587	10.7733	10.4291
3404	CUST_5760_PI390410464	ACA68944.1	ihfB	ihfB	integration host factor subunit beta	integration host factor, beta subunit	This protein is one of the two subunits of integration host factor, a specific DNA-binding protein that functions in genetic recombination as well as in transcriptional and translational control;PROVISIONAL	YP_001721397	YPK_2667	YPK_2667	gb|ACA68944.1|gi|169751426	1.61765	4.52113e-10	4.07781e-09	14.1986	14.0583	13.859	13.9132	15.6705	15.243	15.5679	15.52
1003	CUST_3217_PI390410464	ACA68754.1		aroP	amino acid permease-associated protein	amino acid permease-associated region	PFAM: amino acid permease-associated region~KEGG: ypa:YPA_1117 aromatic amino acid transport protein;PROVISIONAL	YP_001721207	YPK_2477	YPK_2477	gb|ACA68754.1|gi|169751236	1.6164	1.61011e-10	1.8098e-09	9.17055	9.02439	9.00518	8.866	10.4166	10.4933	10.3712	10.5899
8506	CUST_7966_PI390410464	ACA69996.1	rbfA	rbfA	ribosome-binding factor A	ribosome-binding factor A	associates with free 30S ribosomal subunits; essential for efficient processing of 16S rRNA; in Escherichia coli rbfA is induced by cold shock;PROVISIONAL	YP_001722449	YPK_3729	YPK_3729	gb|ACA69996.1|gi|169752478	1.61056	2.68331e-11	4.58399e-10	10.6877	10.5558	10.4273	10.5258	12.2565	11.8832	12.139	12.1109
1347	CUST_1073_PI390410464	ACA68144.1		erfK	ErfK/YbiS/YcfS/YnhG family protein	ErfK/YbiS/YcfS/YnhG family protein	PFAM: ErfK/YbiS/YcfS/YnhG family protein~KEGG: ypi:YpsIP31758_1747 ErfK/YbiS/YcfS/YnhG family protein;PROVISIONAL	YP_001720597	YPK_1853	YPK_1853	gb|ACA68144.1|gi|169750626	1.60252	2.62768e-10	2.64667e-09	10.7255	10.5413	10.2525	10.4428	12.0165	11.7155	11.9687	11.9132
6385	CUST_10715_PI390410464	ACA67643.1		speG	N-acetyltransferase GCN5	GCN5-related N-acetyltransferase	PFAM: GCN5-related N-acetyltransferase~KEGG: ypi:YpsIP31758_1232 spermidine N(1)-acetyltransferase;PROVISIONAL	YP_001720096	YPK_1349	YPK_1349	gb|ACA67643.1|gi|169750125	1.59603	3.45642e-11	5.57362e-10	9.52021	9.45462	9.44556	9.36182	11.2915	11.0207	11.3353	11.2301
841	CUST_9896_PI390410464	ACA67413.1		proV	glycine betaine/L-proline ABC transporter ATPase	glycine betaine/L-proline ABC transporter, ATPase subunit	KEGG: ypi:YpsIP31758_1061 glycine betaine/L-proline ABC transporter, ATP-binding protein~TIGRFAM: glycine betaine/L-proline ABC transporter, ATPase subunit~PFAM: CBS domain containing protein; ABC transporter related~SMART: AAA ATPase;PROVISIONAL	YP_001719866	YPK_1115	YPK_1115	gb|ACA67413.1|gi|169749895	1.59291	1.57409e-10	1.77394e-09	9.15859	9.26633	9.70033	8.94176	10.5793	10.8975	10.7759	11.0045
721	CUST_7501_PI390410464	ACA69297.1		dacA	D-alanyl-D-alanine carboxypeptidase	Serine-type D-Ala-D-Ala carboxypeptidase	penicillin-binding protein 5; removes C-terminal D-alanyl residues from sugar-peptide cell wall precursors;3.4.16.4;PROVISIONAL	YP_001721750	YPK_3024	YPK_3024	gb|ACA69297.1|gi|169751779	1.58691	4.68437e-11	6.92997e-10	8.93291	8.74171	9.0455	9.25086	10.005	10.0679	10.1213	10.1718
3775	CUST_10920_PI390410464	ACA70362.1		hslV	ATP-dependent protease peptidase subunit	20S proteasome A and B subunits	heat shock protein involved in degradation of misfolded proteins;PROVISIONAL	YP_001722815	YPK_4103	YPK_4103	gb|ACA70362.1|gi|169752844	1.57951	1.19859e-11	2.48073e-10	10.2963	10.2285	10.3936	10.2218	11.7169	11.6171	11.7294	11.7132
8313	CUST_4943_PI390410464	ACA70208.1	ubiE	ubiE	ubiquinone/menaquinone biosynthesis methyltransferase	ubiquinone/menaquinone biosynthesis methyltransferase	Catalyzes the carbon methylation reaction in the biosynthesis of ubiquinone;PROVISIONAL	YP_001722661	YPK_3945	YPK_3945	gb|ACA70208.1|gi|169752690	1.579	8.99577e-11	1.13568e-09	10.3926	10.3452	10.079	10.241	12.3431	12.0862	12.2272	12.2478
9092	CUST_9239_PI390410464	ACA69572.1		nqrC	Na(+)-translocating NADH-quinone reductase subunit C	NADH:ubiquinone oxidoreductase, subunit C	uses the energy from reduction of ubiquinone-1 to ubiquinol to move Na(+) ions from the cytoplasm to the periplasm;PROVISIONAL	YP_001722025	YPK_3303	YPK_3303	gb|ACA69572.1|gi|169752054	1.57547	2.20033e-11	3.94684e-10	10.2541	10.1846	10.157	10.0064	11.9321	11.7597	11.7568	11.9429
2825	CUST_11378_PI390410464	ACA68039.1		flhC	transcriptional activator FlhC	flagellar transcriptional activator FlhC	With FlhD is involved in the activation of class 2 flagellar genes and as well as a number of other genetic systems;PROVISIONAL	YP_001720492	YPK_1746	YPK_1746	gb|ACA68039.1|gi|169750521	1.57513	6.72308e-11	9.07299e-10	9.64045	9.45462	10.1085	10.15	11.6356	11.7788	11.6014	12.0193
2375	CUST_9169_PI390410464	ACA69131.1		katA	catalase	catalase	PFAM: Catalase domain protein~KEGG: yps:YPTB1246 catalase;1.11.1.6;PROVISIONAL	YP_001721584	YPK_2855	YPK_2855	gb|ACA69131.1|gi|169751613	1.57378	1.25166e-10	1.47224e-09	11.5966	11.4848	11.326	11.2787	12.778	12.7582	12.7799	12.7523
1317	CUST_12014_PI390410464	ACA68696.1	flgH	flgH	flagellar basal body L-ring protein	flagellar L-ring protein	part of the flagellar basal body which consists of four rings L,P, S and M mounted on a central rod;PROVISIONAL	YP_001721149	YPK_2419	YPK_2419	gb|ACA68696.1|gi|169751178	1.57163	4.33637e-10	3.92186e-09	9.3475	10.0894	9.7356	9.47684	11.122	11.306	11.1265	11.2965
8668	CUST_10986_PI390410464	ACA67223.1		recJ	ssDNA exonuclease RecJ	single-stranded-DNA-specific exonuclease RecJ	5'-3' single-stranded-DNA-specific exonuclease;PROVISIONAL	YP_001719676	YPK_0922	YPK_0922	gb|ACA67223.1|gi|169749705	1.57152	1.19595e-11	2.48073e-10	9.69618	9.6693	9.55159	9.73192	11.0506	10.9056	11.0118	11.1338
11067	CUST_11481_PI390410464	ACA69126.1		yfaE	2Fe-2S ferredoxin	ferredoxin	plays a role in maintenance and possibly the biosynthesis of diferric-tyrosyl radical cofactor, essential for nucleotide reduction catalyzed by ribonucleotide reductases;PROVISIONAL	YP_001721579	YPK_2850	YPK_2850	gb|ACA69126.1|gi|169751608	1.57028	1.84285e-10	1.99836e-09	8.97168	8.98204	9.13835	8.85036	10.9873	10.4781	10.8686	10.6279
1202	CUST_9013_PI390410464	ACA70127.1		pslB	glycerol-3-phosphate acyltransferase	Glycerol-3-phosphate O-acyltransferase	PlsB; catalyzes the formation of 1-acyl-sn-glycerol 3-phosphate by transfering the acyl moiety from acyl-CoA;2.3.1.15;PROVISIONAL	YP_001722580	YPK_3862	YPK_3862	gb|ACA70127.1|gi|169752609	1.56824	1.40072e-11	2.79408e-10	9.1368	9.07798	9.52496	9.15	10.7933	10.7136	10.7436	10.8094
5022	CUST_3397_PI390410464	ACA67645.1		purI	phosphoribosylaminoimidazole synthetase	phosphoribosylformylglycinamidine cyclo-ligase	catalyzes the formation of 1-(5-phosphoribosyl)-5-aminoimidazole from 2-(formamido)-N1-(5-phosphoribosyl)acetamidine and ATP in purine biosynthesis;6.3.3.1;PROVISIONAL	YP_001720098	YPK_1351	YPK_1351	gb|ACA67645.1|gi|169750127	1.56458	3.31423e-11	5.425e-10	9.72408	9.47828	9.38208	9.55304	11.0449	10.8486	10.9799	10.9854
4293	CUST_4144_PI390410464	ACA69549.1	rdgC	rdgC	recombination associated protein	putative exonuclease RdgC	Required for efficient pilin antigenic variation;PROVISIONAL	YP_001722002	YPK_3280	YPK_3280	gb|ACA69549.1|gi|169752031	1.56242	2.52432e-10	2.56302e-09	9.45514	9.12965	9.57124	9.31693	10.9856	10.8214	10.8209	11.0899
5878	CUST_4303_PI390410464	ACA70298.1		rhlB	ATP-dependent RNA helicase RhlB	DEAD/DEAH box helicase domain protein	enables ATP-dependent unwinding of double stranded RNA as a component of the RNA degradosome, a multi-enzyme complex important in RNA processing and messenger RNA degradation;PROVISIONAL	YP_001722751	YPK_4036	YPK_4036	gb|ACA70298.1|gi|169752780	1.5558	1.66515e-10	1.85464e-09	10.35	10.2466	10.1407	10.3768	11.7405	11.6532	11.674	11.8363
11283	CUST_11588_PI390410464	ACA68703.1	flgA	flgA	flagellar basal body P-ring biosynthesis protein FlgA	flagella basal body P-ring formation protein FlgA	required for the assembly of the flagellar basal body P-ring;PROVISIONAL	YP_001721156	YPK_2426	YPK_2426	gb|ACA68703.1|gi|169751185	1.55264	4.92348e-11	7.18494e-10	9.03059	9.15334	9.37651	9.52699	10.3172	10.3121	10.3225	10.3109
9259	CUST_7561_PI390410464	ACA68938.1			hypothetical protein	protein of unknown function DUF343	PFAM: protein of unknown function DUF343~KEGG: ypi:YpsIP31758_2572 hypothetical protein;PROVISIONAL	YP_001721391	YPK_2661	YPK_2661	gb|ACA68938.1|gi|169751420	1.54983	8.54095e-11	1.08783e-09	9.58962	9.62333	9.33497	9.30549	11.4383	11.4254	11.4806	11.433
9868	CUST_6119_PI390410464	ACA67163.1		ygfB	hypothetical protein	yecA family protein	the crystal structure of Haemophilus influenzae HI0817 showed that this protein forms dimers; function unknown;PROVISIONAL	YP_001719616	YPK_0862	YPK_0862	gb|ACA67163.1|gi|169749645	1.5489	1.70658e-11	3.23518e-10	10.2721	9.93703	9.98686	9.97181	11.6664	11.5051	11.6633	11.5741
263	CUST_9867_PI390410464	ACA69246.1	sdhC	sdhC	succinate dehydrogenase cytochrome b556 large membrane subunit	succinate dehydrogenase, cytochrome b556 subunit	TIGRFAM: succinate dehydrogenase, cytochrome b556 subunit~PFAM: succinate dehydrogenase cytochrome b subunit~KEGG: yps:YPTB1143 succinate dehydrogenase cytochrome b-556 subunit;PROVISIONAL	YP_001721699	YPK_2972	YPK_2972	gb|ACA69246.1|gi|169751728	1.54387	1.59084e-07	6.6042e-07	9.52208	9.62333	9.56308	9.64069	11.2689	10.4694	11.2372	11.3507
3740	CUST_6626_PI390410464	ACA68946.1	cmk	cmk	cytidylate kinase	cytidylate kinase	Catalyzes the formation of (d)CDP from ATP and (d)CMP;2.7.4.14;PROVISIONAL	YP_001721399	YPK_2669	YPK_2669	gb|ACA68946.1|gi|169751428	1.54149	2.12267e-11	3.82347e-10	10.5047	10.6548	10.5297	10.5964	11.7265	11.7556	11.8609	11.8709
2443	CUST_6910_PI390410464	ACA67978.1		fabD	malonyl CoA-acyl carrier protein transacylase	malonyl CoA-acyl carrier protein transacylase	TIGRFAM: malonyl CoA-acyl carrier protein transacylase~PFAM: Acyl transferase~KEGG: yps:YPTB2472 acyl carrier protein S-malonyltransferase;PROVISIONAL	YP_001720431	YPK_1685	YPK_1685	gb|ACA67978.1|gi|169750460	1.53896	3.29653e-10	3.1328e-09	11.2097	11.111	10.848	10.8456	12.021	11.7425	11.9908	11.998
2376	CUST_11469_PI390410464	ACA66954.1			glutathionylspermidine synthase	glutathionylspermidine synthase	PFAM: glutathionylspermidine synthase~KEGG: ypi:YpsIP31758_0571 putative glutathionylspermidine synthase;PROVISIONAL	YP_001719407	YPK_0651	YPK_0651	gb|ACA66954.1|gi|169749436	1.53683	2.15813e-10	2.26603e-09	9.54249	9.61053	9.71513	9.56749	11.2695	11.224	11.1224	11.345
5813	CUST_1250_PI390410464	ACA69697.1	ispF	ispF	2-C-methyl-D-erythritol 2,4-cyclodiphosphate synthase	2C-methyl-D-erythritol 2,4-cyclodiphosphate synthase	catalyzes the conversion of 4-diphosphocytidyl-2-C-methyl-D-erythritol 2-phosphate into 2-C-methyl-D-erythritol 2,4-cyclodiphosphate;4.6.1.12;PROVISIONAL	YP_001722150	YPK_3430	YPK_3430	gb|ACA69697.1|gi|169752179	1.53576	1.11873e-11	2.37248e-10	9.72245	9.6693	10.1263	9.88597	11.2225	11.0757	11.1757	11.2552
2248	CUST_7317_PI390410464	ACA70088.1	groEL	groEL	chaperonin GroEL	chaperonin GroEL	60 kDa chaperone family; promotes refolding of misfolded polypeptides especially under stressful conditions; forms two stacked rings of heptamers to form a barrel-shaped 14mer; ends can be capped by GroES; misfolded proteins enter the barrel where they are refolded when GroES binds; many bacteria have multiple copies of the groEL gene which are active under different environmental conditions; the…	YP_001722541	YPK_3822	YPK_3822	gb|ACA70088.1|gi|169752570	1.53194	2.09777e-10	2.21346e-09	12.4454	12.364	12.0928	12.1374	13.8686	13.6061	13.7697	13.7059
5981	CUST_11169_PI390410464	ACA68115.1	pheS	pheS	phenylalanyl-tRNA synthetase subunit alpha	phenylalanyl-tRNA synthetase, alpha subunit	catalyzes a two-step reaction, first charging a phenylalanine molecule by linking its carboxyl group to the alpha-phosphate of ATP, followed by transfer of the aminoacyl-adenylate to its tRNA; forms a heterotetramer of alpha(2)beta(2); binds two magnesium ions per tetramer; type 1 subfamily;PROVISIONAL	YP_001720568	YPK_1824	YPK_1824	gb|ACA68115.1|gi|169750597	1.53108	1.74168e-10	1.91763e-09	9.97964	10.0692	9.79115	9.81639	10.9907	10.9943	10.9792	11.0849
4790	CUST_7324_PI390410464	ACA69127.1		eco	ecotin	proteinase inhibitor I11 ecotin	serine protease inhibitor, inhibits trypsin and other proteases;PROVISIONAL	YP_001721580	YPK_2851	YPK_2851	gb|ACA69127.1|gi|169751609	1.52927	4.33301e-11	6.56817e-10	9.28282	9.23613	9.32344	9.06213	10.4376	10.2136	10.4663	10.2689
2554	CUST_8606_PI390410464	ACA69280.1			putative metalloprotease	protein of unknown function UPF0054	PFAM: protein of unknown function UPF0054~KEGG: ypi:YpsIP31758_2917 conserved hypothetical protein TIGR00043;PROVISIONAL	YP_001721733	YPK_3007	YPK_3007	gb|ACA69280.1|gi|169751762	1.52872	1.1892e-11	2.48073e-10	9.56625	9.52902	9.63489	9.60844	10.8462	10.8452	10.8234	10.8647
1734	CUST_8803_PI390410464	ACA67977.1		fabH	3-oxoacyl-ACP synthase	3-oxoacyl-(acyl-carrier-protein) synthase III	FabH; beta-ketoacyl-acyl carrier protein synthase III; catalyzes the condensation of acetyl-CoA with malonyl-ACP to initiate cycles of fatty acid elongation; differs from 3-oxoacyl-(acyl carrier protein) synthase I and II in that it utilizes CoA thioesters as primers rather than acyl-ACPs;2.3.1.41;PROVISIONAL	YP_001720430	YPK_1684	YPK_1684	gb|ACA67977.1|gi|169750459	1.52686	1.40743e-10	1.61573e-09	9.85305	9.62968	9.38948	9.83111	10.6253	10.6151	10.6356	10.7966
1758	CUST_3028_PI390410464	ACA66435.1		pitA	phosphate transporter	phosphate transporter	PFAM: phosphate transporter~KEGG: ypp:YPDSF_3332 phosphate transport protein;PROVISIONAL	YP_001718888	YPK_0122	YPK_0122	gb|ACA66435.1|gi|169748917	1.52621	3.23342e-10	3.08645e-09	8.91598	9.1853	8.95876	9.24887	10.0508	10.3566	10.1811	10.4044
7122	CUST_3480_PI390410464	ACA66831.1			hypothetical protein	conserved hypothetical protein	KEGG: ypi:YpsIP31758_0464 hypothetical protein;PROVISIONAL	YP_001719284	YPK_0528	YPK_0528	gb|ACA66831.1|gi|169749313	1.52358	3.56375e-11	5.68221e-10	10.2875	10.1889	9.97338	10.1446	12.0231	11.8317	11.8573	11.8795
3962	CUST_1056_PI390410464	ACA70477.1		atpE	F0F1 ATP synthase subunit C	ATP synthase F0, C subunit	Produces ATP from ADP in the presence of a proton gradient across the membrane. Subunit C is part of the membrane proton channel F0;PROVISIONAL	YP_001722930	YPK_4221	YPK_4221	gb|ACA70477.1|gi|169752959	1.52198	8.53364e-09	4.99827e-08	13.5654	13.4109	13.1927	13.2726	14.9013	14.7586	15.0354	15.0556
4431	CUST_9872_PI390410464	ACA67579.1		fdx	ferredoxin, 2Fe-2S type, ISC system	ferredoxin, 2Fe-2S type, ISC system	TIGRFAM: ferredoxin, 2Fe-2S type, ISC system~PFAM: ferredoxin~KEGG: ypi:YpsIP31758_1173 ferredoxin, 2Fe-2S type, ISC system;PROVISIONAL	YP_001720032	YPK_1281	YPK_1281	gb|ACA67579.1|gi|169750061	1.52064	8.38915e-11	1.07807e-09	10.0998	10.0708	10.2525	9.9139	11.6211	11.2227	11.5882	11.4983
9528	CUST_470_PI390410464	ACA69900.1	prfC	prfC	peptide chain release factor 3	peptide chain release factor 3	stimulates the release of release factors 1 and 2 from the ribosome after hydrolysis of the ester bond in peptidyl-tRNA has occurred; GDP/GTP-binding protein;PROVISIONAL	YP_001722353	YPK_3633	YPK_3633	gb|ACA69900.1|gi|169752382	1.52061	1.52475e-11	2.95678e-10	10.1623	10.0567	9.96597	10.0744	11.6768	11.5493	11.6236	11.679
4716	CUST_820_PI390410464	ACA68060.1			hypothetical protein	conserved hypothetical protein	KEGG: ypi:YpsIP31758_1657 hypothetical protein;PROVISIONAL	YP_001720513	YPK_1769	YPK_1769	gb|ACA68060.1|gi|169750542	1.51858	9.55819e-11	1.18925e-09	9.26284	9.3118	9.20061	9.00201	10.7885	10.7071	10.8589	10.8034
5569	CUST_3367_PI390410464	ACA68828.1	dcd	dcd	deoxycytidine triphosphate deaminase	deoxycytidine triphosphate deaminase	Catalyzes the formation of dUTP from dCTP in thymidylate biosynthesis;PROVISIONAL	YP_001721281	YPK_2551	YPK_2551	gb|ACA68828.1|gi|169751310	1.51831	4.30408e-11	6.54849e-10	9.74024	9.80842	9.47715	9.63461	11.2571	11.1028	11.2596	11.289
2793	CUST_7456_PI390410464	ACA70479.1		atpH	F0F1 ATP synthase subunit delta	ATP synthase F1, delta subunit	Produces ATP from ADP in the presence of a proton gradient across the membrane; the delta subunit is part of the catalytic core of the ATP synthase complex;3.6.3.14;PROVISIONAL	YP_001722932	YPK_4223	YPK_4223	gb|ACA70479.1|gi|169752961	1.51182	1.30857e-09	9.88318e-09	13.7493	13.5457	13.3557	13.3514	15.0405	14.7923	15.1214	14.8889
4503	CUST_6073_PI390410464	ACA70020.1			hypothetical protein	hypothetical protein YPK_3753	KEGG: shn:Shewana3_2954 hypothetical protein;PROVISIONAL	YP_001722473	YPK_3753	YPK_3753	gb|ACA70020.1|gi|169752502	1.5111	1.82646e-11	3.37463e-10	9.91702	9.97248	9.88579	9.87697	11.3677	11.3375	11.5063	11.3974
9370	CUST_7971_PI390410464	ACA69855.1	ileS	ileS	isoleucyl-tRNA synthetase	isoleucyl-tRNA synthetase	IleRS; catalyzes the formation of isoleucyl-tRNA(Ile) from isoleucine and tRNA(Ile); since isoleucine and other amino acids such as valine are similar, there are additional editing function in this enzyme; one is involved in hydrolysis of activated valine-AMP and the other is involved in deacylation of mischarged Val-tRNA(Ile); there are two active sites, one for aminoacylation and one for editin…	YP_001722308	YPK_3588	YPK_3588	gb|ACA69855.1|gi|169752337	1.50726	2.83067e-10	2.78857e-09	11.1473	10.938	10.7106	10.8463	12.5547	12.1922	12.4875	12.4991
1398	CUST_12222_PI390410464	ACA67129.1		yggU	hypothetical protein	protein of unknown function DUF167	PFAM: protein of unknown function DUF167~KEGG: ypm:YP_3498 hypothetical protein;PROVISIONAL	YP_001719582	YPK_0828	YPK_0828	gb|ACA67129.1|gi|169749611	1.50434	4.30481e-11	6.54849e-10	9.11469	9.36099	9.96101	9.40715	10.358	10.5388	10.528	10.6082
2641	CUST_11901_PI390410464	ACA68917.1		uup	ABC transporter ATPase	ABC transporter related	Uup; in Escherichia coli this cytoplasmic protein was shown to contain ATPase activity; mutations in this gene affect RecA-independent excision of transposons and affects Mu bacteriophage growth;PROVISIONAL	YP_001721370	YPK_2640	YPK_2640	gb|ACA68917.1|gi|169751399	1.50364	4.16877e-11	6.4556e-10	9.77517	9.64022	9.47715	9.38194	10.7573	10.7609	10.697	10.7974
5575	CUST_6092_PI390410464	ACA66427.1		gor	glutathione reductase	glutathione-disulfide reductase	catalyzes the reduction of 2 glutathione to glutathione disulfide; maintains high levels of reduced glutathione in the cytosol; involved in redox regulation and oxidative defense;PROVISIONAL	YP_001718880	YPK_0114	YPK_0114	gb|ACA66427.1|gi|169748909	1.49793	5.75533e-11	8.07059e-10	9.79078	9.68159	9.72686	9.56589	11.0626	10.8317	10.9822	11.0312
7198	CUST_5025_PI390410464	ACA67995.1		ndh	FAD-dependent pyridine nucleotide-disulfide oxidoreductase	FAD-dependent pyridine nucleotide-disulphide oxidoreductase	PFAM: FAD-dependent pyridine nucleotide-disulphide oxidoreductase~KEGG: ypm:YP_2237 NADH dehydrogenase;PROVISIONAL	YP_001720448	YPK_1702	YPK_1702	gb|ACA67995.1|gi|169750477	1.49667	1.01931e-08	5.8353e-08	10.0013	9.97748	9.83789	9.87568	12.1411	11.4933	12.1607	11.9167
2366	CUST_7598_PI390410464	ACA67135.1			agmatine deiminase	agmatine deiminase	catalyzes the formation of carbamoylputrescine from agmatine in the arginine decarboxylase pathway of putrescine biosynthesis;3.5.3.12;PROVISIONAL	YP_001719588	YPK_0834	YPK_0834	gb|ACA67135.1|gi|169749617	1.49469	7.81049e-11	1.01891e-09	9.48613	9.21376	9.43844	9.135	10.9438	10.8248	10.958	10.9767
607	CUST_1082_PI390410464	ACA68229.1			hypothetical protein	protein of unknown function DUF1471	PFAM: protein of unknown function DUF1471~KEGG: ypi:YpsIP31758_1829 hypothetical protein;PROVISIONAL	YP_001720682	YPK_1940	YPK_1940	gb|ACA68229.1|gi|169750711	1.49337	3.27948e-10	3.12349e-09	10.8107	10.446	10.3209	10.4252	12.075	11.7713	11.9871	11.9515
1384	CUST_5490_PI390410464	ACA67485.1		lepA	GTP-binding protein LepA	GTP-binding protein LepA	binds to the ribosome on the universally-conserved alpha-sarcin loop;PROVISIONAL	YP_001719938	YPK_1187	YPK_1187	gb|ACA67485.1|gi|169749967	1.4905	1.75234e-11	3.27992e-10	9.90846	9.61481	9.89101	9.91641	11.1508	10.9249	11.0365	11.0856
4886	CUST_958_PI390410464	ACA69564.1		pepD	aminoacyl-histidine dipeptidase	aminoacyl-histidine dipeptidase	KEGG: ypm:YP_0703 aminoacyl-histidine dipeptidase~TIGRFAM: aminoacyl-histidine dipeptidase~PFAM: peptidase M20; peptidase dimerisation domain protein;3.4.13.3;PROVISIONAL	YP_001722017	YPK_3295	YPK_3295	gb|ACA69564.1|gi|169752046	1.48816	1.25607e-10	1.4734e-09	10.0796	10.0456	9.81195	9.87826	11.2626	11.3375	11.3649	11.362
394	CUST_4731_PI390410464	ACA69074.1		yejL	hypothetical protein	protein of unknown function DUF1414	PFAM: protein of unknown function DUF1414~KEGG: yen:YE1420 hypothetical protein;PROVISIONAL	YP_001721527	YPK_2797	YPK_2797	gb|ACA69074.1|gi|169751556	1.48533	4.80938e-11	7.09055e-10	9.14894	9.11464	8.99553	9.01611	10.4789	10.5565	10.6516	10.6177
5008	CUST_6819_PI390410464	ACA69913.1			O-antigen polymerase	O-antigen polymerase	PFAM: O-antigen polymerase~KEGG: ypm:YP_3764 putative O-antigen biosynthesis protein;PROVISIONAL	YP_001722366	YPK_3646	YPK_3646	gb|ACA69913.1|gi|169752395	1.48256	2.23414e-11	3.97437e-10	9.11963	8.93841	9.26835	9.43367	10.1901	10.317	10.2548	10.4124
5413	CUST_1677_PI390410464	ACA66473.1		malT	transcriptional regulator MalT	ATP-dependent transcriptional regulator, MalT-like, LuxR family	Positively regulates the transcription of the maltose regulon whose gene products are responsible for uptake and catabolism of malto-oligosaccharides;PROVISIONAL	YP_001718926	YPK_0160	YPK_0160	gb|ACA66473.1|gi|169748955	1.48009	5.71633e-11	8.04209e-10	9.45514	9.32491	9.24612	9.458	11.3844	11.317	11.382	11.1658
8820	CUST_10489_PI390410464	ACA70064.1		hflX	putative GTPase HflX	GTP-binding proten HflX	involved in modulation of proteins HflK and HflC; part of the hflA locus (high frequency of lysogenization) which governs the lysis-lysogeny decision of bacteriophage lambda by controlling stability of the phage cII protein;PROVISIONAL	YP_001722517	YPK_3797	YPK_3797	gb|ACA70064.1|gi|169752546	1.47832	8.38464e-10	6.86401e-09	11.5538	11.3949	11.2456	11.1415	12.6419	12.6339	12.6496	12.7151
1001	CUST_54_PI390410464	ACA68024.1			hypothetical protein	conserved hypothetical protein	KEGG: ypm:YP_1779 hypothetical protein;PROVISIONAL	YP_001720477	YPK_1731	YPK_1731	gb|ACA68024.1|gi|169750506	1.47413	1.78128e-09	1.28881e-08	11.605	11.5589	11.3432	11.3576	12.7619	12.5275	12.838	12.7052
7200	CUST_12189_PI390410464	ACA68988.1		artI	cationic amino acid ABC transporter periplasmic binding protein	cationic amino acid ABC transporter, periplasmic binding protein	KEGG: ypa:YPA_0638 arginine-binding periplasmic protein 1 precursor~TIGRFAM: cationic amino acid ABC transporter, periplasmic binding protein~PFAM: extracellular solute-binding protein family 3~SMART: ionotropic glutamate receptor;PROVISIONAL	YP_001721441	YPK_2711	YPK_2711	gb|ACA68988.1|gi|169751470	1.47352	9.05004e-09	5.25073e-08	8.97168	8.94182	8.76233	8.68396	10.0715	10.7963	10.463	10.5732
458	CUST_10291_PI390410464	ACA66544.1		trpS	tryptophanyl-tRNA synthetase	tryptophanyl-tRNA synthetase	catalyzes a two-step reaction, first charging a tryptophan molecule by linking its carboxyl group to the alpha-phosphate of ATP, followed by transfer of the aminoacyl-adenylate to its tRNA;6.1.1.2;PROVISIONAL	YP_001718997	YPK_0231	YPK_0231	gb|ACA66544.1|gi|169749026	1.47304	3.33886e-10	3.16604e-09	9.72895	9.98576	9.96473	10.0344	11.144	11.1663	11.2828	11.2911
11231	CUST_2443_PI390410464	ACA69421.1		folD	bifunctional 5,10-methylene-tetrahydrofolate dehydrogenase/ 5,10-methylene-tetrahydrofolate cyclohydrolase	Methenyltetrahydrofolate cyclohydrolase	catalyzes the formation of 5,10-methenyltetrahydrofolate from 5,10-methylenetetrahydrofolate and subsequent formation of 10-formyltetrahydrofolate from 5,10-methenyltetrahydrofolate;3.5.4.9;PROVISIONAL	YP_001721874	YPK_3150	YPK_3150	gb|ACA69421.1|gi|169751903	1.4718	2.31513e-10	2.4016e-09	9.62312	9.64022	9.34832	9.46316	11.1433	11.0385	11.21	11.2081
4333	CUST_10649_PI390410464	ACA68858.1		ybiT	ABC transporter-like protein	ABC transporter related	PFAM: ABC transporter related~SMART: AAA ATPase~KEGG: yps:YPTB1508 ABC transporter ATP-binding protein;PROVISIONAL	YP_001721311	YPK_2581	YPK_2581	gb|ACA68858.1|gi|169751340	1.47095	3.05368e-10	2.9344e-09	9.42348	9.28254	9.67934	9.28815	10.7808	10.7519	10.8015	10.9152
2818	CUST_8060_PI390410464	ACA70206.1	ubiB	ubiB	putative ubiquinone biosynthesis protein UbiB	2-polyprenylphenol 6-hydroxylase	an Escherichia coli mutant results in accumulation of octaprenylphenol and no ubiquinone; functions in the formation of 2-octaprenyl-6-hydroxy-phenol from 2-octaprenylphenol in ubiquinone (coenzyme Q) biosynthesis; similar to eukaryotic proteins that exhibit kinase functions;PROVISIONAL	YP_001722659	YPK_3943	YPK_3943	gb|ACA70206.1|gi|169752688	1.46993	1.73375e-10	1.91547e-09	9.49948	9.52675	9.4223	10.232	10.9576	10.8265	10.9603	11.1416
1321	CUST_11891_PI390410464	ACA69632.1		ffh	signal recognition particle protein	signal recognition particle protein	with 4.5S RNA forms a signal recognition particle involved in targeting and integration of inner membrane proteins;PROVISIONAL	YP_001722085	YPK_3365	YPK_3365	gb|ACA69632.1|gi|169752114	1.46921	2.59479e-11	4.48021e-10	10.35	10.186	10.4291	10.4644	11.6532	11.5565	11.7449	11.6938
902	CUST_11152_PI390410464	ACA68676.1	fliM	fliM	flagellar motor switch protein FliM	flagellar motor switch protein FliM	with FliG and FliN makes up the switch complex which is involved in switching the direction of the flagella rotation;PROVISIONAL	YP_001721129	YPK_2399	YPK_2399	gb|ACA68676.1|gi|169751158	1.46338	1.31127e-10	1.52568e-09	8.98799	9.27446	8.97112	9.3074	10.5893	10.5931	10.6145	10.6641
7144	CUST_11239_PI390410464	ACA70118.1		tyrB	aromatic amino acid aminotransferase	Aromatic-amino-acid transaminase	catalyzes the formation of L-glutamate and an aromatic oxo acid from an aromatic amino acid and 2-oxoglutarate;2.6.1.57;PROVISIONAL	YP_001722571	YPK_3853	YPK_3853	gb|ACA70118.1|gi|169752600	1.46262	2.93081e-11	4.92857e-10	8.97986	9.12965	9.12069	9.16906	11.004	10.8958	10.8743	11.0182
5902	CUST_587_PI390410464	ACA69764.1		nadC	quinolinate phosphoribosyltransferase	nicotinate-nucleotide pyrophosphorylase	catalyzes the formation of pyridine-2,3-dicarboxylate and 5-phospho-alpha-D-ribose 1-diphosphate from nictinate D-ribonucleotide;2.4.2.19;PROVISIONAL	YP_001722217	YPK_3497	YPK_3497	gb|ACA69764.1|gi|169752246	1.46191	3.17248e-11	5.23278e-10	9.45122	9.46413	9.08244	9.52534	10.9377	10.8376	10.9489	10.9626
5861	CUST_495_PI390410464	ACA70420.1			hypothetical protein	YicC domain protein	PFAM: YicC domain protein; domain of unknown function DUF1732~KEGG: ypi:YpsIP31758_0055 conserved hypothetical protein TIGR00255;PROVISIONAL	YP_001722873	YPK_4161	YPK_4161	gb|ACA70420.1|gi|169752902	1.4616	3.43982e-11	5.57362e-10	10.2519	9.858	10.205	9.76853	11.7996	11.4226	11.5867	11.6056
2606	CUST_8695_PI390410464	ACA67360.1			hypothetical protein	protein of unknown function DUF446	PFAM: protein of unknown function DUF446~KEGG: ypi:YpsIP31758_1006 hypothetical protein;PROVISIONAL	YP_001719813	YPK_1059	YPK_1059	gb|ACA67360.1|gi|169749842	1.45982	3.24189e-11	5.32684e-10	9.00143	8.9486	9.16659	9.04619	10.3722	10.1752	10.3586	10.3692
1685	CUST_11389_PI390410464	ACA70396.1	gpsA	gpsA	NAD(P)H-dependent glycerol-3-phosphate dehydrogenase	Glycerol-3-phosphate dehydrogenase (NAD(P)(+))	catalyzes the NAD(P)H-dependent reduction of glycerol 3-phosphate to glycerone phosphate;1.1.1.94;PROVISIONAL	YP_001722849	YPK_4137	YPK_4137	gb|ACA70396.1|gi|169752878	1.4523	1.77445e-10	1.94376e-09	9.96733	9.97914	10.113	9.86791	11.3889	11.3321	11.489	11.489
1456	CUST_24_PI390410464	ACA68407.1	minC	minC	septum formation inhibitor	septum site-determining protein MinC	blocks the formation of polar Z-ring septums;PROVISIONAL	YP_001720860	YPK_2121	YPK_2121	gb|ACA68407.1|gi|169750889	1.44817	2.56774e-11	4.47342e-10	9.44138	9.57804	9.73269	9.61773	10.9132	10.8162	10.9496	10.8662
8663	CUST_4579_PI390410464	ACA67128.1		rdgB	putative deoxyribonucleotide triphosphate pyrophosphatase	non-canonical purine NTP pyrophosphatase, rdgB/HAM1 family	HAM1-like protein; Rec-dependent growth; RgdB; yggV; it is suspected that this protein functions to remove misincorporated bases such as xanthine or hypoxanthine;PROVISIONAL	YP_001719581	YPK_0827	YPK_0827	gb|ACA67128.1|gi|169749610	1.44486	5.88625e-11	8.20075e-10	9.25836	9.59112	9.38578	9.25483	10.5568	10.5565	10.5524	10.6904
2104	CUST_3607_PI390410464	ACA67373.1	cdsA	cdsA	CDP-diglyceride synthase	Phosphatidate cytidylyltransferase	catalyzes the synthesis of CDP-diglyceride from CTP and phosphatidate;2.7.7.41;PROVISIONAL	YP_001719826	YPK_1072	YPK_1072	gb|ACA67373.1|gi|169749855	1.44403	3.49426e-11	5.61299e-10	10.0397	10.3349	10.104	10.2279	11.4234	11.6738	11.6601	11.7978
239	CUST_9413_PI390410464	ACA70137.1		terE	stress protein	stress protein	PFAM: stress protein~KEGG: yps:YPTB0357 tellurium resistance protein;PROVISIONAL	YP_001722590	YPK_3872	YPK_3872	gb|ACA70137.1|gi|169752619	1.44401	5.9479e-11	8.23334e-10	8.80692	8.97873	9.11624	9.00673	10.1426	10.285	10.478	10.3914
10355	CUST_3646_PI390410464	ACA68172.1		tyrS	tyrosyl-tRNA synthetase	tyrosyl-tRNA synthetase	catalyzes the formation of tyrosyl-tRNA(Tyr) from tyrosine and tRNA(Tyr);6.1.1.1;PROVISIONAL	YP_001720625	YPK_1881	YPK_1881	gb|ACA68172.1|gi|169750654	1.44286	4.04614e-10	3.69823e-09	10.2642	10.0441	9.91942	9.98144	11.4487	11.3836	11.5382	11.5113
42	CUST_440_PI390410464	ACA68922.1	pepN	pepN	aminopeptidase N	aminopeptidase N	TIGRFAM: aminopeptidase N~PFAM: Peptidase M1 membrane alanine aminopeptidase~KEGG: yps:YPTB1438 putative aminopeptidase N;PROVISIONAL	YP_001721375	YPK_2645	YPK_2645	gb|ACA68922.1|gi|169751404	1.43692	2.0729e-10	2.19484e-09	9.37672	9.31968	9.18794	9.11549	10.6815	10.521	10.6077	10.5855
3861	CUST_10801_PI390410464	ACA70003.1	hflB	hflB	ATP-dependent metalloprotease	ATP-dependent metalloprotease FtsH	inner membrane metalloprotease; may be involved in degradation of aberrant cytoplasmic and membrane proteins;3.6.4.3;PROVISIONAL	YP_001722456	YPK_3736	YPK_3736	gb|ACA70003.1|gi|169752485	1.43364	3.75163e-10	3.48077e-09	11.5629	11.4546	11.3375	11.34	12.5922	12.4272	12.598	12.6624
1266	CUST_2149_PI390410464	ACA68670.1	fliH	fliH	flagellar assembly protein H	flagellar assembly protein FliH	binds to and inhibits the function of flagella specific ATPase FliI;PROVISIONAL	YP_001721123	YPK_2393	YPK_2393	gb|ACA68670.1|gi|169751152	1.43257	8.80652e-11	1.11506e-09	8.91598	9.06242	9.17517	9.18787	10.0841	10.2775	10.3436	10.2744
2791	CUST_3143_PI390410464	ACA68116.1	pheT	pheT	phenylalanyl-tRNA synthetase subunit beta	phenylalanyl-tRNA synthetase, beta subunit	catalyzes a two-step reaction, first charging a phenylalanine molecule by linking its carboxyl group to the alpha-phosphate of ATP, followed by transfer of the aminoacyl-adenylate to its tRNA; forms a tetramer of alpha(2)beta(2); binds two magnesium ions per tetramer; type 2 subfamily;6.1.1.20;PROVISIONAL	YP_001720569	YPK_1825	YPK_1825	gb|ACA68116.1|gi|169750598	1.43226	3.41207e-10	3.22834e-09	10.9063	10.6887	10.6048	10.6397	12.2308	11.9117	12.0992	12.1261
2518	CUST_10827_PI390410464	ACA67375.1		yaeT	outer membrane protein assembly factor YaeT	outer membrane protein assembly complex, YaeT protein	part of a complex with YfgL, YfiO, and NlpB involved in outer membrane protein biosynthesis; involved in the assembly of outer membrane proteins;PROVISIONAL	YP_001719828	YPK_1074	YPK_1074	gb|ACA67375.1|gi|169749857	1.4291	8.6596e-10	7.02935e-09	10.3213	10.1555	10.2886	10.135	11.5357	11.5704	11.5892	11.6729
4541	CUST_132_PI390410464	ACA68692.1	flgL	flgL	flagellar hook-associated protein FlgL	flagellar hook-associated protein 3	with FlgK acts as a hook filament junction protein to join the flagellar filament to the hook; Yersinia, Vibrio parahaemolyticus, Bradyrhizobium and other organisms have 2 copies of this and other flagellar genes;PROVISIONAL	YP_001721145	YPK_2415	YPK_2415	gb|ACA68692.1|gi|169751174	1.42812	4.83701e-11	7.10693e-10	10.0212	9.78773	9.67178	9.95235	10.9661	10.9455	11	11.0318
7212	CUST_10383_PI390410464	ACA66318.1	gyrB	gyrB	DNA gyrase subunit B	DNA gyrase, B subunit	negatively supercoils closed circular double-stranded DNA;5.99.1.3;PROVISIONAL	YP_001718771	YPK_0004	YPK_0004	gb|ACA66318.1|gi|169748800	1.42684	2.41257e-10	2.47289e-09	10.5486	10.4639	10.1743	10.3304	11.8054	11.7053	11.7819	11.7799
4239	CUST_8702_PI390410464	ACA69503.1	clpP	clpP	ATP-dependent Clp protease proteolytic subunit	ATP-dependent Clp protease, proteolytic subunit ClpP	hydrolyzes proteins to small peptides; with the ATPase subunits ClpA or ClpX, ClpP degrades specific substrates;3.4.21.92;PROVISIONAL	YP_001721956	YPK_3234	YPK_3234	gb|ACA69503.1|gi|169751985	1.4268	2.58062e-10	2.61402e-09	11.5702	11.3312	11.2491	11.2486	12.5541	12.3811	12.4727	12.5434
8154	CUST_8276_PI390410464	ACA69460.1		ddhA	glucose-1-phosphate cytidylyltransferase	glucose-1-phosphate cytidylyltransferase	TIGRFAM: glucose-1-phosphate cytidylyltransferase~PFAM: Nucleotidyl transferase~KEGG: ypm:YP_0815 glucose-1-phosphate cytidylyltransferase;PROVISIONAL	YP_001721913	YPK_3191	YPK_3191	gb|ACA69460.1|gi|169751942	1.42518	8.04664e-11	1.0434e-09	9.63872	9.60194	9.74573	9.64676	11.1694	11.0333	11.1573	11.2103
2024	CUST_6059_PI390410464	ACA70403.1	tdh	tdh	L-threonine 3-dehydrogenase	L-threonine 3-dehydrogenase	converts threonine and NAD to 1,2-amino-3-oxobutanoate and NADH; functions in threonine catabolism;PROVISIONAL	YP_001722856	YPK_4144	YPK_4144	gb|ACA70403.1|gi|169752885	1.42388	9.33208e-11	1.17127e-09	9.92694	9.89893	9.62709	9.73761	11.3996	11.2096	11.2384	11.2612
448	CUST_9593_PI390410464	ACA69292.1		ybeB	hypothetical protein	ribosome-associated protein	TIGRFAM: iojap-like protein~PFAM: Iojap-related protein~KEGG: ypi:YpsIP31758_2947 iojap-related protein;PROVISIONAL	YP_001721745	YPK_3019	YPK_3019	gb|ACA69292.1|gi|169751774	1.42202	1.82957e-10	1.98897e-09	9.68119	9.61053	9.49269	9.55304	11.1849	11.0605	11.2528	11.2986
808	CUST_1299_PI390410464	ACA69524.1		thiL	thiamine monophosphate kinase	thiamine-monophosphate kinase	catalyzes the formation of thiamine diphosphate from thiamine phosphate ant ATP;2.7.4.16;PROVISIONAL	YP_001721977	YPK_3255	YPK_3255	gb|ACA69524.1|gi|169752006	1.42126	5.08619e-11	7.34766e-10	9.24031	9.14746	9.12955	9.25285	10.8378	10.7672	10.7828	10.9061
4721	CUST_6544_PI390410464	ACA68361.1		hns	global DNA-binding transcriptional dual regulator H-NS	histone family protein nucleoid-structuring protein H-NS	PFAM: histone family protein nucleoid-structuring protein H-NS~KEGG: ypi:YpsIP31758_1966 DNA-binding protein H-NS;PROVISIONAL	YP_001720814	YPK_2074	YPK_2074	gb|ACA68361.1|gi|169750843	1.42092	1.57462e-09	1.16274e-08	13.5259	13.2989	13.1818	13.1251	14.9569	14.7219	15.0429	14.8754
7792	CUST_10331_PI390410464	ACA68695.1	flgI	flgI	flagellar basal body P-ring protein	flagellar P-ring protein	part of the basal body which consists of four rings L, P, S, and M mounted on a central rod; Vibrio parahaemolyticus, Yersinia, Bradyrhizobium and other bacteria have two copies of this and other flagellar genes; the V. parahaemolyticus protein is associated with the polar flagella and the Bradyrhizobium protein is associated with the thick flagellum;PROVISIONAL	YP_001721148	YPK_2418	YPK_2418	gb|ACA68695.1|gi|169751177	1.41986	4.54229e-11	6.76112e-10	9.18477	9.21376	9.11847	9.31503	10.7415	10.7546	10.7724	10.8207
5725	CUST_9840_PI390410464	ACA67486.1		lepB	signal peptidase I	signal peptidase I	catalyzes the cleavage of the amino-terminal leader peptide from secretory proteins;3.4.21.89;PROVISIONAL	YP_001719939	YPK_1188	YPK_1188	gb|ACA67486.1|gi|169749968	1.41637	4.85388e-11	7.10747e-10	9.47844	9.4923	9.6411	9.61619	11.0578	10.9265	11.1926	11.1463
10424	CUST_1047_PI390410464	ACA69574.1		nqrA	Na(+)-translocating NADH-quinone reductase subunit A	NADH:ubiquinone oxidoreductase, subunit A	uses the energy from reduction of ubiquinone-1 to ubiquinol to move Na(+) ions from the cytoplasm to the periplasm;PROVISIONAL	YP_001722027	YPK_3305	YPK_3305	gb|ACA69574.1|gi|169752056	1.41556	5.18519e-11	7.39147e-10	10.1185	10.0249	10.123	10.0665	11.7987	11.6719	11.7802	11.8118
582	CUST_11190_PI390410464	ACA68910.1		lonH	hypothetical protein	Lon-like ATP-dependent protease	KEGG: ypi:YpsIP31758_2545 hypothetical protein;PROVISIONAL	YP_001721363	YPK_2633	YPK_2633	gb|ACA68910.1|gi|169751392	1.41093	4.06114e-11	6.31927e-10	9.28282	9.457	9.09153	9.35629	10.7405	10.7474	10.7871	10.9578
2438	CUST_2739_PI390410464	ACA67362.1			flavodoxin	flavodoxin/nitric oxide synthase	An electron-transfer protein; flavodoxin binds one FMN molecule, which serves as a redox-active prosthetic group;PROVISIONAL	YP_001719815	YPK_1061	YPK_1061	gb|ACA67362.1|gi|169749844	1.40843	1.19974e-09	9.28934e-09	10.2337	9.91464	9.73705	10.0287	11.9452	11.5462	11.8499	11.7359
546	CUST_9865_PI390410464	ACA69270.1		nagE	PTS system N-acetylglucosamine-specific transporter subunit IIBC	PTS system, N-acetylglucosamine-specific IIBC subunit	TIGRFAM: PTS system, glucose subfamily, IIA subunit; PTS system, N-acetylglucosamine-specific IIBC subunit; PTS system, glucose-like IIB subunint~PFAM: sugar-specific permease EIIA 1 domain; phosphotransferase system PTS EIIB protein; phosphotransferase system EIIC~KEGG: yps:YPTB1120 PTS system, N-acetylglucosamine-specific IIABC component;PROVISIONAL	YP_001721723	YPK_2996	YPK_2996	gb|ACA69270.1|gi|169751752	1.40715	4.29504e-11	6.54849e-10	10.1671	10.0265	10.1174	10.1489	11.4578	11.4277	11.4705	11.5278
3231	CUST_809_PI390410464	ACA70478.1		atpF	F0F1 ATP synthase subunit B	ATP synthase F0, B subunit	Produces ATP from ADP in the presence of a proton gradient across the membrane. Subunit B is part of the membrane proton channel.;PROVISIONAL	YP_001722931	YPK_4222	YPK_4222	gb|ACA70478.1|gi|169752960	1.40424	3.11514e-09	2.11192e-08	13.6796	13.5594	13.4092	13.2523	14.7277	14.524	14.7833	14.7129
256	CUST_1747_PI390410464	ACA67821.1		asd	putative semialdehyde dehydrogenase	Aspartate-semialdehyde dehydrogenase	PFAM: Semialdehyde dehydrogenase NAD - binding; Semialdehyde dehydrogenase dimerisation region~KEGG: ypi:YpsIP31758_1419 aspartate-semialdehyde dehydrogenase family protein;1.2.1.11;PROVISIONAL	YP_001720274	YPK_1528	YPK_1528	gb|ACA67821.1|gi|169750303	1.40074	4.25966e-11	6.54849e-10	9.24258	9.27985	9.41688	9.3655	10.6199	10.5072	10.733	10.7267
4952	CUST_1283_PI390410464	ACA67855.1		nuoD	bifunctional NADH:ubiquinone oxidoreductase subunit C/D	NADH dehydrogenase I, D subunit	NuoCD; NDH-1 shuttles electrons from NADH, via FMN and iron-sulfur (Fe-S) centers, to quinones in the respiratory chain; subunits NuoCD, E, F, and G constitute the peripheral sector of the complex; in Escherichia coli this gene encodes a fusion protein of NuoC and NuoD that are found separate in other organisms;PROVISIONAL	YP_001720308	YPK_1562	YPK_1562	gb|ACA67855.1|gi|169750337	1.39662	1.65379e-09	1.20875e-08	10.5329	10.4291	10.4064	10.3105	11.9119	11.6547	12.0307	11.7799
7976	CUST_11297_PI390410464	ACA67144.1		metK	S-adenosylmethionine synthetase	Methionine adenosyltransferase	catalyzes the formation of S-adenosylmethionine from methionine and ATP; methionine adenosyltransferase;2.5.1.6;PROVISIONAL	YP_001719597	YPK_0843	YPK_0843	gb|ACA67144.1|gi|169749626	1.39454	3.85788e-10	3.56399e-09	10.6211	10.3657	10.317	10.5743	11.5386	11.4639	11.4555	11.6529
2116	CUST_9681_PI390410464	ACA67130.1		yggT	hypothetical protein	protein of unknown function YGGT	PFAM: protein of unknown function YGGT~KEGG: ypi:YpsIP31758_0828 putative YggT family membrane protein;PROVISIONAL	YP_001719583	YPK_0829	YPK_0829	gb|ACA67130.1|gi|169749612	1.39399	5.00546e-11	7.25539e-10	9.88974	9.38872	9.42411	9.79607	11.2619	11.0415	11.2453	11.1972
11483	CUST_1890_PI390410464	ACA67563.1	glyA	glyA	serine hydroxymethyltransferase	Glycine hydroxymethyltransferase	catalyzes the reaction of glycine with 5,10-methylenetetrahydrofolate to form L-serine and tetrahydrofolate;2.1.2.1;PROVISIONAL	YP_001720016	YPK_1265	YPK_1265	gb|ACA67563.1|gi|169750045	1.39189	4.74475e-09	3.01715e-08	13.4683	13.3819	13.1342	13.1792	14.2634	13.7128	14.2891	14.0405
9665	CUST_8677_PI390410464	ACA70089.1	groES	groES	co-chaperonin GroES	chaperonin Cpn10	10 kDa chaperonin; Cpn10; GroES; forms homoheptameric ring; binds to one or both ends of the GroEL double barrel in the presence of adenine nucleotides capping it; folding of unfolded substrates initiates in a GroEL-substrate bound and capped by GroES; release of the folded substrate is dependent on ATP binding and hydrolysis in the trans ring;PROVISIONAL	YP_001722542	YPK_3823	YPK_3823	gb|ACA70089.1|gi|169752571	1.39145	1.89084e-09	1.35894e-08	13.2349	12.9155	12.7219	12.7646	14.2781	13.9006	14.2123	14.0571
3334	CUST_5293_PI390410464	ACA67859.1		nuoH	NADH dehydrogenase subunit H	NADH dehydrogenase (quinone)	Catalyzes the transfer of electrons from NADH to quinone;1.6.99.5;PROVISIONAL	YP_001720312	YPK_1566	YPK_1566	gb|ACA67859.1|gi|169750341	1.39041	6.04675e-11	8.34335e-10	9.96458	9.87058	10.1407	9.86531	11.2744	11.0598	11.2278	11.2413
4783	CUST_9701_PI390410464	ACA67380.1	lpxB	lpxB	lipid-A-disaccharide synthase	lipid-A-disaccharide synthase	catalyzes the formation of lipid A disaccharide from UDP-2,3-diacylglucosamine and 2,3-diacylglucosamine-1-phosphate, lipid A disaccharide is a precursor of lipid A that anchors LPS to the OM;2.4.1.182;PROVISIONAL	YP_001719833	YPK_1079	YPK_1079	gb|ACA67380.1|gi|169749862	1.39041	8.51888e-11	1.08783e-09	8.79771	9.05615	9.05714	8.95645	9.82129	9.92032	9.90178	10.0739
1468	CUST_1116_PI390410464	ACA66543.1		gph	phosphoglycolate phosphatase	phosphoglycolate phosphatase	catalyzes the dephosphorylation of 2-phosphoglycolate to form glycolate and phosphate;PROVISIONAL	YP_001718996	YPK_0230	YPK_0230	gb|ACA66543.1|gi|169749025	1.38965	8.15211e-11	1.05074e-09	9.81692	10.0598	10.0525	10.1973	11.4523	11.3737	11.4533	11.4748
2422	CUST_4925_PI390410464	ACA66591.1		tuf-1	elongation factor Tu	translation elongation factor Tu	EF-Tu; promotes GTP-dependent binding of aminoacyl-tRNA to the A-site of ribosomes during protein biosynthesis; when the tRNA anticodon matches the mRNA codon, GTP hydrolysis results; the inactive EF-Tu-GDP leaves the ribosome and release of GDP is promoted by elongation factor Ts; many prokaryotes have two copies of the gene encoding EF-Tu;PROVISIONAL	YP_001719044	YPK_0278	YPK_0278	gb|ACA66591.1|gi|169749073	1.38957	1.23062e-08	6.92993e-08	14.3685	14.2338	14.0972	13.983	15.7495	15.3254	15.7578	15.5817
2580	CUST_7524_PI390410464	ACA68744.1		yobD	hypothetical protein	protein of unknown function DUF986	PFAM: protein of unknown function DUF986~KEGG: ypi:YpsIP31758_2371 hypothetical protein;PROVISIONAL	YP_001721197	YPK_2467	YPK_2467	gb|ACA68744.1|gi|169751226	1.3865	1.57983e-09	1.16459e-08	8.83721	8.99193	9.05946	9.05759	9.89475	10.3158	10.1049	10.6047
76	CUST_94_PI390410466	CAF25370.1			hypothetical protein	hypothetical protein	similar to Y. pestis YPCD1.09c;PROVISIONAL	YP_068438	pYV0027	pYV0027	emb|CAF25370.1|gi|51591568	1.38554	6.04739e-09	3.72447e-08	13.6764	13.8934	13.5837	13.6002	14.8275	14.733	15.016	14.9349
2283	CUST_1551_PI390410464	ACA68930.1			hypothetical protein	protein of unknown function DUF882	PFAM: protein of unknown function DUF882; Peptidase M15A~KEGG: ypi:YpsIP31758_2562 hypothetical protein;PROVISIONAL	YP_001721383	YPK_2653	YPK_2653	gb|ACA68930.1|gi|169751412	1.38428	1.28513e-10	1.5034e-09	8.94966	9.1853	9.29812	9.0393	10.5926	10.872	10.6675	10.7867
3256	CUST_8198_PI390410464	ACA67820.1		pdxB	NAD-binding D-isomer specific 2-hydroxyacid dehydrogenase	D-isomer specific 2-hydroxyacid dehydrogenase NAD-binding	PFAM: D-isomer specific 2-hydroxyacid dehydrogenase catalytic region; D-isomer specific 2-hydroxyacid dehydrogenase NAD-binding~KEGG: yps:YPTB2620 putative D-isomer specific 2-hydroxyacid dehydrogenase;PROVISIONAL	YP_001720273	YPK_1527	YPK_1527	gb|ACA67820.1|gi|169750302	1.38256	4.24604e-11	6.54849e-10	8.93572	9.24993	9.15145	9.35629	10.3528	10.5503	10.6048	10.6541
1896	CUST_5044_PI390410464	ACA66665.1		yjaH	hypothetical protein	protein of unknown function DUF1481	PFAM: protein of unknown function DUF1481~KEGG: ypi:YpsIP31758_3845 putative lipoprotein;PROVISIONAL	YP_001719118	YPK_0355	YPK_0355	gb|ACA66665.1|gi|169749147	1.3818	9.10011e-11	1.1455e-09	9.16099	9.2389	9.46669	9.08683	10.8462	10.798	10.7888	10.6904
6018	CUST_3322_PI390410464	ACA69841.1	apaG	apaG	ApaG protein	ApaG domain protein	protein associated with Co2+ and Mg2+ efflux;PROVISIONAL	YP_001722294	YPK_3574	YPK_3574	gb|ACA69841.1|gi|169752323	1.38145	5.29556e-11	7.52389e-10	9.35591	9.42082	9.63489	9.29588	10.8545	10.7716	10.9595	10.9442
5942	CUST_311_PI390410464	ACA66745.1		cspA-1	cold-shock DNA-binding domain-containing protein	cold-shock DNA-binding domain protein	PFAM: Cold-shock protein DNA-binding~SMART: Cold shock protein~KEGG: ypi:YpsIP31758_0376 cold shock DNA-binding domain protein;PROVISIONAL	YP_001719198	YPK_0442	YPK_0442	gb|ACA66745.1|gi|169749227	1.38032	5.46966e-10	4.77624e-09	10.2864	10.31	10.3704	10.0642	12.6847	12.7762	12.898	12.9577
7878	CUST_8230_PI390410464	ACA68673.1		fliK-1	flagellar hook-length control protein	flagellar hook-length control protein	PFAM: flagellar hook-length control protein~KEGG: ypp:YPDSF_1299 flagellar hook-length control protein FliK;PROVISIONAL	YP_001721126	YPK_2396	YPK_2396	gb|ACA68673.1|gi|169751155	1.37702	6.75307e-11	9.08498e-10	9.14894	9.11162	9.35778	9.41782	11.0594	10.9257	11.0902	11.037
1035	CUST_6547_PI390410464	ACA66651.1		rpoC	DNA-directed RNA polymerase subunit beta'	DNA-directed RNA polymerase, beta' subunit	DNA-dependent RNA polymerase catalyzes the transcription of DNA into RNA using the four ribonucleoside triphosphates as substrates. Subunit beta' binds to sigma factor allowing it to bind to the -10 region of the promoter;PROVISIONAL	YP_001719104	YPK_0341	YPK_0341	gb|ACA66651.1|gi|169749133	1.37651	9.7758e-10	7.76472e-09	11.7901	11.8008	11.5627	11.5789	12.9923	12.9189	12.9778	13.0789
4848	CUST_7178_PI390410464	ACA67370.1	frr	frr	ribosome recycling factor	ribosome recycling factor	Rrf; Frr; ribosome-recycling factor; release factor 4; RF4; recycles ribosomes upon translation termination along with release factor RF-3 and elongation factor EF-G; A GTPase-dependent process results in release of 50S from 70S; inhibited by release factor RF-1; essential for viability; structurally similar to tRNAs;PROVISIONAL	YP_001719823	YPK_1069	YPK_1069	gb|ACA67370.1|gi|169749852	1.37595	7.18454e-10	6.0646e-09	11.3268	11.2351	11.1254	11.1226	12.5825	12.325	12.6206	12.62
2833	CUST_7033_PI390410464	ACA70454.1		polA	DNA polymerase I	DNA polymerase I	has 3'-5' exonuclease, 5'-3' exonuclease and 5'-3'polymerase activities, primarily functions to fill gaps during DNA replication and repair;2.7.7.7;PROVISIONAL	YP_001722907	YPK_4195	YPK_4195	gb|ACA70454.1|gi|169752936	1.37339	3.96639e-11	6.26728e-10	9.52953	9.35077	9.45616	9.57068	10.8609	10.7555	10.7339	10.6953
4211	CUST_915_PI390410464	ACA69264.1		fldA	flavodoxin FldA	flavodoxin	An electron-transfer protein; flavodoxin binds one FMN molecule, which serves as a redox-active prosthetic group;PROVISIONAL	YP_001721717	YPK_2990	YPK_2990	gb|ACA69264.1|gi|169751746	1.37231	4.90524e-10	4.35644e-09	9.68287	9.65691	9.82702	9.70457	11.3632	11.2201	11.2509	11.4648
2073	CUST_6559_PI390410464	ACA68693.1	flgK	flgK	flagellar hook-associated protein FlgK	flagellar hook-associated protein FlgK	with FlgL acts as a hook filament junction protein to join the flagellar filament to the hook;PROVISIONAL	YP_001721146	YPK_2416	YPK_2416	gb|ACA68693.1|gi|169751175	1.36895	1.81819e-10	1.98663e-09	9.69618	9.88305	9.82975	9.56429	11.0769	11.1697	11.181	11.2239
2226	CUST_1539_PI390410464	ACA67864.1		nuoM	NADH dehydrogenase subunit M	proton-translocating NADH-quinone oxidoreductase, chain M	Catalyzes the transfer of electrons from NADH to quinone;1.6.99.5;PROVISIONAL	YP_001720317	YPK_1571	YPK_1571	gb|ACA67864.1|gi|169750346	1.36891	3.00211e-10	2.9174e-09	10.037	9.7744	9.58581	9.67521	11.144	10.8917	11.0132	10.9558
10735	CUST_5714_PI390410464	ACA68678.1		fliO	flagellar biosynthesis protein FliO	flagellar biosynthesis protein FliO	PFAM: flagellar biosynthesis protein FliO~KEGG: ypp:YPDSF_1303 flagellar protein FliO;PROVISIONAL	YP_001721131	YPK_2401	YPK_2401	gb|ACA68678.1|gi|169751160	1.36836	9.60651e-11	1.19182e-09	9.30035	8.94521	9.37837	9.19409	10.1426	10.046	9.92529	9.9702
3420	CUST_2947_PI390410464	ACA66746.1		cspA-2	cold-shock DNA-binding domain-containing protein	cold-shock DNA-binding domain protein	PFAM: Cold-shock protein DNA-binding~SMART: Cold shock protein~KEGG: ypi:YpsIP31758_0376 cold shock DNA-binding domain protein;PROVISIONAL	YP_001719199	YPK_0443	YPK_0443	gb|ACA66746.1|gi|169749228	1.36802	8.38669e-10	6.86401e-09	10.8161	10.6785	10.7486	10.7382	11.5664	11.2831	11.463	11.4861
4407	CUST_8147_PI390410464	ACA66639.1		coaA	pantothenate kinase	pantothenate kinase	catalyzes the formation of (R)-4'-phosphopantothenate in coenzyme A biosynthesis;2.7.1.33;PROVISIONAL	YP_001719092	YPK_0328	YPK_0328	gb|ACA66639.1|gi|169749121	1.36453	2.51165e-10	2.55618e-09	8.80998	8.92472	9.14491	9.27843	10.229	10.4237	10.2914	10.331
1555	CUST_9105_PI390410464	ACA67488.1	era	era	GTP-binding protein Era	GTP-binding protein Era	Era; Escherichia coli Ras-like protein; Bex; Bacillus Era-complementing segment; essential protein in Escherichia coli that is involved in many cellular processes; GTPase; binds the cell membrane through apparent C-terminal domain; mutants are arrested during the cell cycle; Streptococcus pneumoniae Era binds to RNA and Escherichia coli Era binds 16S rRNA and 30S ribosome;PROVISIONAL	YP_001719941	YPK_1190	YPK_1190	gb|ACA67488.1|gi|169749970	1.36193	2.3815e-10	2.45272e-09	10.1897	10.1759	9.97952	10.0732	11.4172	11.4299	11.5032	11.6121
4615	CUST_9070_PI390410464	ACA67858.1		nuoG	NADH dehydrogenase subunit G	NADH-quinone oxidoreductase, chain G	Catalyzes the transfer of electrons from NADH to quinone;PROVISIONAL	YP_001720311	YPK_1565	YPK_1565	gb|ACA67858.1|gi|169750340	1.36186	4.12561e-10	3.747e-09	10.7296	10.5856	10.4273	10.4226	11.8077	11.4873	11.6689	11.6757
4306	CUST_4269_PI390410464	ACA68013.1	mnmA	trmU	tRNA-specific 2-thiouridylase MnmA	tRNA (5-methylaminomethyl-2-thiouridylate)-methyltransferase	catalyzes a sulfuration reaction to synthesize 2-thiouridine at the U34 position of tRNAs;2.1.1.61;PROVISIONAL	YP_001720466	YPK_1720	YPK_1720	gb|ACA68013.1|gi|169750495	1.35146	1.24987e-10	1.47224e-09	9.20119	9.36353	9.25828	9.41427	10.7484	10.7492	10.7169	10.9476
444	CUST_2567_PI390410464	ACA70262.1		pldA	phospholipase A	Phospholipase A(2)	catalyzes the hydrolysis of phosphatidylcholine;3.1.1.4;PROVISIONAL	YP_001722715	YPK_3999	YPK_3999	gb|ACA70262.1|gi|169752744	1.35085	5.1044e-11	7.34931e-10	9.07452	9.04986	9.46319	9.08237	10.699	10.5115	10.646	10.5952
13889	CUST_11607_PI390410464	ACA67589.1		pilF	type IV pilus biogenesis/stability protein PilW	type IV pilus biogenesis	KEGG: ypm:YP_2747 putative fimbrial biogenesis protein~TIGRFAM: type IV pilus biogenesis/stability protein PilW~PFAM: TPR repeat-containing protein; Tetratricopeptide TPR_2 repeat protein~SMART: Tetratricopeptide domain protein;PROVISIONAL	YP_001720042	YPK_1291	YPK_1291	gb|ACA67589.1|gi|169750071	1.34913	4.03999e-10	3.69823e-09	9.44138	9.29857	9.50976	9.31503	10.4315	10.3531	10.3424	10.6798
11177	CUST_1568_PI390410464	ACA69533.1	tgt	tgt	queuine tRNA-ribosyltransferase	queuine tRNA-ribosyltransferase	Exchanges the guanine residue with 7-aminomethyl-7-deazaguanine in tRNAs with GU(N) anticodons (tRNA-Asp, -Asn, -His and -Tyr);2.4.2.29;PROVISIONAL	YP_001721986	YPK_3264	YPK_3264	gb|ACA69533.1|gi|169752015	1.3477	8.09672e-11	1.04674e-09	9.07706	8.94182	8.92358	9.21869	10.6232	10.5263	10.5704	10.7814
6091	CUST_3772_PI390410464	ACA66486.1	envZ	envZ	osmolarity sensor protein	integral membrane sensor signal transduction histidine kinase	membrane-localized osmosensor; histidine kinase; in high osmolarity EnvZ autophosphorylates itself and transfers phosphoryl group to OmpR;PROVISIONAL	YP_001718939	YPK_0173	YPK_0173	gb|ACA66486.1|gi|169748968	1.34738	5.48497e-11	7.7419e-10	9.89408	10.0393	9.78555	10.0732	11.5943	11.5606	11.6111	11.6612
9334	CUST_2913_PI390410464	ACA66637.1	murB	murB	UDP-N-acetylenolpyruvoylglucosamine reductase	UDP-N-acetylenolpyruvoylglucosamine reductase	catalyzes the reduction of UDP-N-acetylglucosamine enolpyruvate to form UDP-N-acetylmuramate in peptidoglycan biosynthesis;1.1.1.158;PROVISIONAL	YP_001719090	YPK_0326	YPK_0326	gb|ACA66637.1|gi|169749119	1.34693	7.41921e-11	9.76749e-10	9.28502	9.39371	9.67026	10.0368	11.1731	11.0714	11.1725	11.259
40	CUST_2055_PI390410464	ACA67150.1		ycaL, loiP	peptidase M48 Ste24p	peptidase M48 Ste24p	PFAM: peptidase M48 Ste24p~KEGG: ypi:YpsIP31758_0845 peptidase, M48 family;PROVISIONAL	YP_001719603	YPK_0849	YPK_0849	gb|ACA67150.1|gi|169749632	1.34572	9.53421e-11	1.18925e-09	9.461	9.48764	9.26835	9.43017	10.9982	10.7963	10.8943	10.9693
5872	CUST_1598_PI390410464	ACA70207.1			sterol-binding domain-containing protein	Sterol-binding domain protein	PFAM: Sterol-binding domain protein~KEGG: ypa:YPA_0244 hypothetical protein;PROVISIONAL	YP_001722660	YPK_3944	YPK_3944	gb|ACA70207.1|gi|169752689	1.34477	4.51089e-11	6.74285e-10	9.54249	9.35589	9.535	9.5237	10.7662	10.6111	10.6183	10.6806
3628	CUST_1555_PI390410464	ACA67949.1		ypsI	autoinducer synthesis protein	autoinducer synthesis protein	PFAM: autoinducer synthesis protein~KEGG: ypi:YpsIP31758_1546 N-acylhomoserine lactone synthase YpsI;PROVISIONAL	YP_001720402	YPK_1656	YPK_1656	gb|ACA67949.1|gi|169750431	1.34251	1.53534e-08	8.40922e-08	9.05143	9.1445	9.33306	8.98778	10.6658	10.784	10.6222	10.8154
3901	CUST_6776_PI390410464	ACA69230.1	tolB	tolB	translocation protein TolB	Tol-Pal system beta propeller repeat protein TolB	forms dimers; may be involved in cell envelope integrity; interacts with outer membrane proteins and with the C-terminal domain of inner membrane protein TolA;PROVISIONAL	YP_001721683	YPK_2956	YPK_2956	gb|ACA69230.1|gi|169751712	1.34204	2.62613e-10	2.64667e-09	10.6298	10.4839	10.421	10.419	12.2872	11.9105	12.1417	12.2164
4227	CUST_6843_PI390410464	ACA69671.1		fumA	tartrate/fumarate subfamily Fe-S type hydro-lyase subunit beta	hydro-lyase, Fe-S type, tartrate/fumarate subfamily, beta subunit	TIGRFAM: hydro-lyase, Fe-S type, tartrate/fumarate subfamily, alpha subunit; hydro-lyase, Fe-S type, tartrate/fumarate subfamily, beta subunit~PFAM: Fe-S type hydro-lyase tartrate/fumarate alpha region; Fe-S type hydro-lyase tartrate/fumarate beta region~KEGG: yps:YPTB0796 fumarase A (fumarate hydratase class I), aerobic isozyme;PROVISIONAL	YP_001722124	YPK_3404	YPK_3404	gb|ACA69671.1|gi|169752153	1.34009	3.51558e-09	2.32839e-08	11.5405	11.2633	11.1664	11.1361	12.6855	12.3715	12.5946	12.545
4435	CUST_8396_PI390410464	ACA66316.1		dnaN	DNA polymerase III subunit beta	DNA polymerase III, beta subunit	binds the polymerase to DNA and acts as a sliding clamp;2.7.7.7;PROVISIONAL	YP_001718769	YPK_0002	YPK_0002	gb|ACA66316.1|gi|169748798	1.33992	2.26803e-10	2.35843e-09	10.3007	10.1774	10.0882	10.2178	11.1605	11.075	11.1672	11.264
5733	CUST_1717_PI390410464	ACA68233.1		fnr	fumarate/nitrate reduction transcriptional regulator	transcriptional regulator, Crp/Fnr family	Global transcription factor that controls the expression of over 100 target genes in response to anoxia;PROVISIONAL	YP_001720686	YPK_1944	YPK_1944	gb|ACA68233.1|gi|169750715	1.33772	1.43035e-09	1.06534e-08	9.82604	9.75708	10.005	9.86791	11.6747	11.1562	11.7458	11.5242
70	CUST_125_PI390410464	ACA68668.1	fliF	fliF	flagellar MS-ring protein	flagellar M-ring protein FliF	the MS-ring anchors the flagellum to the cytoplasmic membrane; part of the flagellar basal body which consists of four rings L, P, S, and M mounted on a central rod;PROVISIONAL	YP_001721121	YPK_2391	YPK_2391	gb|ACA68668.1|gi|169751150	1.33756	6.9209e-11	9.22429e-10	9.09474	9.27985	9.24815	9.14787	10.2473	10.4147	10.4393	10.4446
3844	CUST_5688_PI390410464	ACA69550.1		yaiE	hypothetical protein	protein of unknown function DUF1255	PFAM: protein of unknown function DUF1255~KEGG: ypi:YpsIP31758_3142 hypothetical protein;PROVISIONAL	YP_001722003	YPK_3281	YPK_3281	gb|ACA69550.1|gi|169752032	1.33631	2.76966e-10	2.75367e-09	11.1111	10.9226	10.6402	10.7145	12.1916	11.9671	12.1171	11.8444
4633	CUST_8689_PI390410464	ACA67477.1		srmB	ATP-dependent RNA helicase SrmB	DEAD/DEAH box helicase domain protein	facilitates an early step in the assembly of the 50S subunit of the ribosome;PROVISIONAL	YP_001719930	YPK_1179	YPK_1179	gb|ACA67477.1|gi|169749959	1.33486	7.74929e-10	6.45275e-09	9.78456	9.858	9.81195	9.97663	11.2792	11.4288	11.3021	11.7489
2259	CUST_8139_PI390410464	ACA66472.1	glpE	glpE	thiosulfate sulfurtransferase	Rhodanese domain protein	belongs to rhodanese family; thiosulfate thiotransferase; in Escherichia coli this enzyme catalyzes the formation of thiocyanate from thiosulfate and cyanide with low efficiency; contains an active site cysteine;PROVISIONAL	YP_001718925	YPK_0159	YPK_0159	gb|ACA66472.1|gi|169748954	1.33475	1.376e-10	1.59239e-09	9.59497	9.31706	9.7672	9.70892	10.8909	10.8435	10.7716	10.856
2079	CUST_6822_PI390410464	ACA68132.1		aroH	phospho-2-dehydro-3-deoxyheptonate aldolase	phospho-2-dehydro-3-deoxyheptonate aldolase	tryptophan sensitive; catalyzes the formation of 3-deoxy-D-arabino-hept-2-ulosonate 7 phosphate from phosphoenolpyruvate and D-erythrose 4-phosphate;2.5.1.54;PROVISIONAL	YP_001720585	YPK_1841	YPK_1841	gb|ACA68132.1|gi|169750614	1.3296	1.40343e-10	1.61544e-09	9.89985	9.82698	10.017	9.6558	11.3684	11.1958	11.41	11.3414
5541	CUST_9282_PI390410464	ACA69054.1		efp-1	elongation factor P	elongation factor P-like protein YeiP	Stimulates the peptidyltransferase activity of the 70S ribosome and enhances dipeptide synthesis with N-formylmethionyl-tRNA and puromycin in vitro, suggesting its involvement in the formation of the first peptide bond of a protein;PROVISIONAL	YP_001721507	YPK_2777	YPK_2777	gb|ACA69054.1|gi|169751536	1.3289	1.20467e-10	1.43348e-09	9.03583	9.07488	9.35589	9.11767	10.6856	10.5503	10.6796	10.6986
2988	CUST_5578_PI390410464	ACA70472.1		mioC	flavodoxin	flavodoxin/nitric oxide synthase	An electron-transfer protein; flavodoxin binds one FMN molecule, which serves as a redox-active prosthetic group;PROVISIONAL	YP_001722925	YPK_4216	YPK_4216	gb|ACA70472.1|gi|169752954	1.3277	1.18014e-10	1.41518e-09	9.6266	9.48764	9.64729	9.63308	10.4657	10.3085	10.599	10.3671
4651	CUST_2231_PI390410464	ACA67412.1		proW	glycine betaine transporter membrane protein	binding-protein-dependent transport systems inner membrane component	with ProVX is involved in the high-affinity uptake of glycine betaine;PROVISIONAL	YP_001719865	YPK_1114	YPK_1114	gb|ACA67412.1|gi|169749894	1.32252	1.41704e-10	1.61813e-09	8.96346	9.30123	9.05482	9.04847	10.0475	10.3352	10.2197	10.3803
4566	CUST_3509_PI390410464	ACA66940.1		gcp	putative DNA-binding/iron metalloprotein/AP endonuclease	metalloendopeptidase, glycoprotease family	in most organisms, only the N-terminal domain is present in a single polypeptide; in some archaea this domain is fused to a kinase domain; this gene is essential for growth in Escherichia coli and Bacillus subtilis; the secreted glycoprotease from Pasteurella haemolytica showed specificity for O-sialoglycosylated proteins; the Pyrococcus structure shows DNA-binding properties, iron-binding, ATP-b…	YP_001719393	YPK_0637	YPK_0637	gb|ACA66940.1|gi|169749422	1.31993	3.50917e-10	3.30568e-09	10.1814	9.84166	9.94602	9.98384	11.2976	11.0641	11.2743	11.362
777	CUST_5584_PI390410464	ACA68280.1		add	adenosine deaminase	adenosine deaminase	catalyzes the formation of inosine from adenosine;3.5.4.4;PROVISIONAL	YP_001720733	YPK_1993	YPK_1993	gb|ACA68280.1|gi|169750762	1.31981	9.73954e-11	1.2014e-09	9.87078	9.62757	9.57449	9.51875	10.9061	10.7145	10.8839	10.7829
6205	CUST_1664_PI390410464	ACA68265.1		ydfG	3-hydroxy acid dehydrogenase	short-chain dehydrogenase/reductase SDR	NADP(+)-dependent; catalyzes the formation of 2-aminomalonate-semialdehyde from L-serine; can also use 3-hydroxybutyrate, 3-hydroxy-isobutyrate, D-threonine, L-allo-threonine,D-serine;PROVISIONAL	YP_001720718	YPK_1976	YPK_1976	gb|ACA68265.1|gi|169750747	1.31768	3.86654e-10	3.56434e-09	10.0973	9.50157	9.56798	9.46831	10.8828	10.4943	10.6469	10.55
163	CUST_8016_PI390410464	ACA67863.1		nuoL	NADH dehydrogenase subunit L	proton-translocating NADH-quinone oxidoreductase, chain L	Catalyzes the transfer of electrons from NADH to ubiquinone;1.6.99.5;PROVISIONAL	YP_001720316	YPK_1570	YPK_1570	gb|ACA67863.1|gi|169750345	1.31645	5.24505e-10	4.61758e-09	9.90129	9.9574	10.0916	10.0263	10.8873	10.9682	11.152	11.0504
9311	CUST_8299_PI390410464	ACA69207.1			6-phosphogluconolactonase	6-phosphogluconolactonase	catalyzes the hydrolysis of 6-phosphogluconolactone to 6-phosphogluconate;3.1.1.31;PROVISIONAL	YP_001721660	YPK_2933	YPK_2933	gb|ACA69207.1|gi|169751689	1.3127	1.41478e-09	1.05557e-08	9.97964	9.6212	9.36342	9.43717	11.0934	10.8435	11.0074	10.9214
713	CUST_5184_PI390410464	ACA69417.1			hypothetical protein	conserved hypothetical protein	KEGG: dps:DP2998 hypothetical protein;PROVISIONAL	YP_001721870	YPK_3146	YPK_3146	gb|ACA69417.1|gi|169751899	1.30949	2.07503e-10	2.19484e-09	9.2312	9.05929	9.53833	9.23285	10.4979	10.2612	10.4305	10.3194
5851	CUST_6752_PI390410464	ACA69121.1			hypothetical protein	conserved hypothetical protein	KEGG: ypi:YpsIP31758_2766 hypothetical protein;PROVISIONAL	YP_001721574	YPK_2845	YPK_2845	gb|ACA69121.1|gi|169751603	1.30849	3.93199e-10	3.61641e-09	10.9905	10.9785	10.8614	10.7843	11.6426	11.688	11.7755	11.7925
1474	CUST_8131_PI390410464	ACA69638.1		yqaB	fructose-1-phosphatase	beta-phosphoglucomutase family hydrolase	YqaB; catalyzes the dephosphorylation of fructose 1-phosphate, 6-phosphogluconate and p-nitrophenyl phosphate (pNPP); presents beta-phosphoglucomutase activity at a lower extent;PROVISIONAL	YP_001722091	YPK_3371	YPK_3371	gb|ACA69638.1|gi|169752120	1.30446	1.42432e-10	1.62214e-09	9.86341	9.51536	9.53333	9.83111	10.9229	10.7228	10.741	10.7613
4671	CUST_9406_PI390410464	ACA69293.1		rlmH	rRNA large subunit methyltransferase	rRNA large subunit methyltransferase	SPOUT methyltransferase family protein; crystal structure shows homodimer; in Escherichia coli this protein methylates pseudouridine at position 1915 of the 23S ribosomal RNA;PROVISIONAL	YP_001721746	YPK_3020	YPK_3020	gb|ACA69293.1|gi|169751775	1.29744	7.62314e-10	6.37235e-09	9.52021	9.59978	9.86602	9.43192	10.6616	10.7274	10.7196	10.9032
3826	CUST_1048_PI390410464	ACA68830.1		mrp	putative ATPase	putative ATPase Mrp	KEGG: ypi:YpsIP31758_2454 putative ATPase Mrp;PROVISIONAL	YP_001721283	YPK_2553	YPK_2553	gb|ACA68830.1|gi|169751312	1.29571	1.61051e-09	1.18174e-08	10.4409	10.4436	10.205	10.2796	11.6601	11.4378	11.6455	11.5274
6405	CUST_9501_PI390410464	ACA67860.1		nuoI	NADH dehydrogenase subunit I	NADH-quinone oxidoreductase, chain I	Catalyzes the transfer of electrons from NADH to quinone;PROVISIONAL	YP_001720313	YPK_1567	YPK_1567	gb|ACA67860.1|gi|169750342	1.29337	3.02152e-10	2.92689e-09	10.7608	10.6826	10.6246	10.5831	12.0805	11.8537	12.1732	12.0033
2633	CUST_325_PI390410464	ACA69853.1		fkpB	FKBP-type peptidylprolyl isomerase	peptidylprolyl isomerase FKBP-type	PFAM: peptidylprolyl isomerase FKBP-type~KEGG: ypp:YPDSF_3155 FKBP-type peptidyl-prolyl cis-trans isomerase;PROVISIONAL	YP_001722306	YPK_3586	YPK_3586	gb|ACA69853.1|gi|169752335	1.29214	3.73097e-10	3.46908e-09	10.7766	10.6222	10.584	10.6105	12.1539	11.9706	12.0063	12.0364
2853	CUST_12064_PI390410464	ACA67590.1		yfgA	cytoskeletal protein RodZ	transcriptional regulator, XRE family	SMART: helix-turn-helix domain protein~KEGG: yps:YPTB2842 putative DNA-binding protein;PROVISIONAL	YP_001720043	YPK_1292	YPK_1292	gb|ACA67590.1|gi|169750072	1.292	3.03262e-10	2.92689e-09	9.07452	9.034	9.34452	9.17745	10.3761	10.2357	10.2597	10.2744
428	CUST_8249_PI390410464	ACA67426.1		ddpD-1	ABC transporter-like protein	ABC transporter related	PFAM: ABC transporter related~SMART: AAA ATPase~KEGG: ypm:YP_2464 putative transport ATPase;PROVISIONAL	YP_001719879	YPK_1128	YPK_1128	gb|ACA67426.1|gi|169749908	1.29138	3.3903e-08	1.70306e-07	9.60911	9.67955	9.63489	9.77408	10.7425	11.3405	10.903	11.4767
7640	CUST_4723_PI390410464	ACA66317.1	recF	recF	recombination protein F	DNA replication and repair protein RecF	Required for DNA replication; binds preferentially to single-stranded, linear DNA;PROVISIONAL	YP_001718770	YPK_0003	YPK_0003	gb|ACA66317.1|gi|169748799	1.28955	1.63687e-10	1.83509e-09	9.17293	9.09337	9.5216	9.43543	10.7041	10.6799	10.6952	10.7875
7883	CUST_159_PI390410464	ACA68660.1	fliS	fliS	flagellar protein FliS	flagellar protein FliS	flagellin specific chaperone;PROVISIONAL	YP_001721113	YPK_2383	YPK_2383	gb|ACA68660.1|gi|169751142	1.28572	2.39004e-10	2.45564e-09	9.89119	8.96542	9.0314	9.10673	10.3515	10.1426	10.2817	10.2491
58	CUST_7235_PI390410464	ACA70365.1		menG	ribonuclease activity regulator protein RraA	regulator of ribonuclease activity A	regulator of RNase E; increases half-life and abundance of RNAs; interacts with RNase E possibly inhibiting catalytic activity;PROVISIONAL	YP_001722818	YPK_4106	YPK_4106	gb|ACA70365.1|gi|169752847	1.28302	2.34557e-10	2.42733e-09	10.7593	10.7049	10.4881	10.4832	11.7958	11.512	11.796	11.6284
1855	CUST_2488_PI390410464	ACA69862.1		yaaH	hypothetical protein	GPR1/FUN34/yaaH family protein	PFAM: GPR1/FUN34/yaaH family protein~KEGG: ypk:y3707 hypothetical protein;PROVISIONAL	YP_001722315	YPK_3595	YPK_3595	gb|ACA69862.1|gi|169752344	1.28073	1.51978e-08	8.35588e-08	9.17055	9.04036	9.4491	9.10233	9.92137	10.1819	9.96062	10.203
3354	CUST_8636_PI390410464	ACA68929.1			beta-lactamase domain-containing protein	beta-lactamase domain protein	PFAM: beta-lactamase domain protein~KEGG: ypi:YpsIP31758_2561 metallo-beta-lactamase family protein;PROVISIONAL	YP_001721382	YPK_2652	YPK_2652	gb|ACA68929.1|gi|169751411	1.2807	1.20872e-10	1.43348e-09	9.51646	9.74932	9.69436	9.72047	10.5002	10.8835	10.8375	11.0169
7461	CUST_3521_PI390410464	ACA69710.1		ygcM	queuosine biosynthesis protein QueD	queuosine biosynthesis protein QueD	TIGRFAM: queuosine biosynthesis protein QueD~PFAM: 6-pyruvoyl tetrahydropterin synthase and hypothetical protein~KEGG: ypm:YP_0313 sulfite reductase, alpha subunit;PROVISIONAL	YP_001722163	YPK_3443	YPK_3443	gb|ACA69710.1|gi|169752192	1.27882	1.26981e-09	9.66835e-09	9.72245	9.16505	9.54663	9.27648	10.8105	10.6435	10.7259	10.8762
816	CUST_9587_PI390410464	ACA66955.1			hypothetical protein	conserved hypothetical protein	KEGG: ypi:YpsIP31758_0572 hypothetical protein;PROVISIONAL	YP_001719408	YPK_0652	YPK_0652	gb|ACA66955.1|gi|169749437	1.2785	2.6313e-10	2.64667e-09	10.6298	10.5669	10.3797	10.3612	11.4961	11.3848	11.4446	11.4805
1478	CUST_5986_PI390410464	ACA69737.1	pcnB	pcnB	poly(A) polymerase I	poly(A) polymerase	Polymerase that creates the 3' poly(A) tail found in some mRNA's;2.7.7.19;PROVISIONAL	YP_001722190	YPK_3470	YPK_3470	gb|ACA69737.1|gi|169752219	1.27745	1.22177e-09	9.40917e-09	9.99319	9.90069	9.95353	10.4012	11.3449	11.1704	11.1393	11.2474
1655	CUST_7447_PI390410464	ACA67657.1		dapX	lipoprotein	NlpBDapX family lipoprotein	PFAM: NlpBDapX family lipoprotein~KEGG: ypi:YpsIP31758_1248 NlpB/DapX family lipoprotein;PROVISIONAL	YP_001720110	YPK_1363	YPK_1363	gb|ACA67657.1|gi|169750139	1.2753	3.10886e-09	2.11098e-08	11.6369	11.5864	11.2141	11.3778	12.77	12.5725	12.6399	12.6025
8957	CUST_4622_PI390410464	ACA69279.1			PhoH family protein	PhoH family protein	PFAM: PhoH family protein~KEGG: ypm:YP_1094 phosphate starvation-inducible protein PhoH, predicted ATPase;PROVISIONAL	YP_001721732	YPK_3006	YPK_3006	gb|ACA69279.1|gi|169751761	1.2748	1.03446e-10	1.26346e-09	9.73218	9.81773	9.59704	9.80423	11.6377	11.557	11.6033	11.5568
6870	CUST_6385_PI390410464	ACA70455.1		dsbA	protein disulfide isomerase I	DSBA oxidoreductase	PFAM: DSBA oxidoreductase~KEGG: ypi:YpsIP31758_0020 thiol:disulfide interchange protein DsbA;PROVISIONAL	YP_001722908	YPK_4196	YPK_4196	gb|ACA70455.1|gi|169752937	1.27393	2.09681e-09	1.4798e-08	12.1563	11.9259	11.778	11.6841	13.0926	12.7934	13.0439	12.9221
7728	CUST_5048_PI390410464	ACA67822.1	truA	truA	tRNA pseudouridine synthase A	tRNA pseudouridine synthase A	mediates pseudouridylation (positions 38, 39, 40) at the tRNA anticodon region which contributes to the structural stability;5.4.99.12;PROVISIONAL	YP_001720275	YPK_1529	YPK_1529	gb|ACA67822.1|gi|169750304	1.27365	2.18443e-09	1.5366e-08	9.34328	9.33272	9.39684	10.0182	11.3593	11.0978	11.1751	11.4069
888	CUST_7137_PI390410464	ACA67847.1			putative phosphatase	HAD-superfamily hydrolase, subfamily IA, variant 3	TIGRFAM: HAD-superfamily hydrolase, subfamily IA, variant 3~PFAM: Haloacid dehalogenase domain protein hydrolase~KEGG: ypm:YP_2373 putative haloacid dehalogenase-like hydrolase;PROVISIONAL	YP_001720300	YPK_1554	YPK_1554	gb|ACA67847.1|gi|169750329	1.27278	6.35969e-10	5.42148e-09	11.2921	11.4463	11.2131	11.2133	12.3963	12.5227	12.5126	12.5736
2769	CUST_949_PI390410464	ACA68937.1		kdsB	3-deoxy-manno-octulosonate cytidylyltransferase	3-deoxy-D-manno-octulosonate cytidylyltransferase	CMP-2-keto-3-deoxyoctulosonic acid synthetase; catalyzes the formation of CMP-3-deoxy-D-manno-octulosonate from CTP and 3-deoxy-D-manno-octulosonate which is incorporated into LPS;PROVISIONAL	YP_001721390	YPK_2660	YPK_2660	gb|ACA68937.1|gi|169751419	1.2722	2.01327e-10	2.14532e-09	8.74438	8.82509	9.43487	9.00437	10.0747	10.1246	10.2671	10.0962
4723	CUST_80_PI390410464	ACA67838.1			NUDIX hydrolase	NUDIX hydrolase	PFAM: NUDIX hydrolase~KEGG: ypi:YpsIP31758_1436 hydrolase, NUDIX family;PROVISIONAL	YP_001720291	YPK_1545	YPK_1545	gb|ACA67838.1|gi|169750320	1.27214	1.48512e-10	1.68692e-09	9.63181	9.66105	9.7107	9.72334	10.7143	10.5146	10.7285	10.6116
3645	CUST_5861_PI390410464	ACA70080.1		frdB	fumarate reductase iron-sulfur subunit	succinate dehydrogenase and fumarate reductase iron-sulfur protein	part of four member fumarate reductase enzyme complex FrdABCD which catalyzes the reduction of fumarate to succinate during anaerobic respiration; FrdAB are the catalytic subcomplex consisting of a flavoprotein subunit and an iron-sulfur subunit, respectively; FrdCD are the membrane components which interact with quinone and are involved in electron transfer; the catalytic subunits are similar to…	YP_001722533	YPK_3814	YPK_3814	gb|ACA70080.1|gi|169752562	1.27145	1.00794e-08	5.77786e-08	12.0038	12.1527	11.8371	12.0266	13.0096	13.3138	13.2379	13.4787
580	CUST_9473_PI390410464	ACA70355.1		metJ	transcriptional repressor protein MetJ	methionine repressor, MetJ	when combined with S-adenosylmethionine represses the expression of the methionine regulon and of proteins involved in S-adenosylmethionine synthesis;PROVISIONAL	YP_001722808	YPK_4096	YPK_4096	gb|ACA70355.1|gi|169752837	1.2706	1.54612e-10	1.74699e-09	9.60029	9.44744	9.38763	9.77546	10.6887	10.5555	10.6915	10.7798
2691	CUST_1143_PI390410464	ACA68109.1			hypothetical protein	conserved hypothetical protein	KEGG: ypi:YpsIP31758_1708 hypothetical protein;PROVISIONAL	YP_001720562	YPK_1818	YPK_1818	gb|ACA68109.1|gi|169750591	1.26977	1.1302e-09	8.84635e-09	11.0592	10.9776	10.6648	10.785	12.0888	12.0305	12.1852	11.9016
7399	CUST_5076_PI390410464	ACA69244.1	sdhA	sdhA	succinate dehydrogenase flavoprotein subunit	succinate dehydrogenase, flavoprotein subunit	part of four member succinate dehydrogenase enzyme complex that forms a trimeric complex (trimer of tetramers); SdhA/B are the catalytic subcomplex and can exhibit succinate dehydrogenase activity in the absence of SdhC/D which are the membrane components and form cytochrome b556; SdhC binds ubiquinone; oxidizes succinate to fumarate while reducing ubiquinone to ubiquinol;1.3.99.1;PROVISIONAL	YP_001721697	YPK_2970	YPK_2970	gb|ACA69244.1|gi|169751726	1.26446	1.25762e-05	2.72063e-05	9.6456	9.33531	9.39684	9.43192	11.2778	9.883	11.0881	10.36
5984	CUST_3668_PI390410464	ACA69570.1		nqrE	Na(+)-translocating NADH-quinone reductase subunit E	NADH:ubiquinone oxidoreductase, subunit E	Part of the NQR complex which consists of NqrA, NqrB, NqrC, NqrD, NqrE and NqrF; NQR complex catalyzes the reduction of ubiquinone-1 to ubiquinol by two successive reactions, coupled with the transport of Na(+) ions from the cytoplasm to the periplasm; NqrE is probably involved in the second step, the conversion of ubisemiquinone to ubiquinol.;PROVISIONAL	YP_001722023	YPK_3301	YPK_3301	gb|ACA69570.1|gi|169752052	1.2633	1.91629e-10	2.0624e-09	10.2428	10.1273	9.88317	10.233	11.5854	11.4044	11.5115	11.5768
9580	CUST_989_PI390410464	ACA66937.1		rpoD	RNA polymerase sigma factor RpoD	RNA polymerase, sigma 70 subunit, RpoD	sigma factors are initiation factors that promote the attachment of RNA polymerase to specific initiation sites and are then released; this is the primary sigma factor of bacteria;PROVISIONAL	YP_001719390	YPK_0634	YPK_0634	gb|ACA66937.1|gi|169749419	1.26223	1.30304e-09	9.8587e-09	10.7174	10.4168	10.3936	10.136	11.7701	11.6022	11.7581	11.6974
5858	CUST_4204_PI390410464	ACA66957.1	tolC	tolC	outer membrane channel protein	type I secretion outer membrane protein, TolC family	trimeric outer membrane protein involved in efflux of hydrophobic/amphipathic molecules; functions with a number of efflux systems in the inner membrane to transport molecules out of the cell;PROVISIONAL	YP_001719410	YPK_0654	YPK_0654	gb|ACA66957.1|gi|169749439	1.26009	1.27074e-09	9.66835e-09	10.6367	10.5823	10.4327	10.3713	11.7037	11.6343	11.6956	11.66
5173	CUST_7072_PI390410464	ACA67347.1			N-acetylmuramoyl-L-alanine amidase	N-acetylmuramoyl-L-alanine amidase	PFAM: cell wall hydrolase/autolysin~KEGG: ypi:YpsIP31758_0994 N-acetylmuramoyl-L-alanine amidase, family 3;3.5.1.28;PROVISIONAL	YP_001719800	YPK_1046	YPK_1046	gb|ACA67347.1|gi|169749829	1.25915	6.34882e-10	5.42148e-09	8.84618	8.99521	9.06409	9.10013	10.1591	10.2331	10.1759	10.2324
4640	CUST_2622_PI390410464	ACA69165.1		rhlE	helicase domain-containing protein	helicase domain protein	PFAM: helicase domain protein~KEGG: ypn:YPN_2806 helicase;PROVISIONAL	YP_001721618	YPK_2891	YPK_2891	gb|ACA69165.1|gi|169751647	1.2588	2.48415e-09	1.7221e-08	9.28282	9.13858	8.93372	9.08683	10.5881	10.5199	10.6067	10.7996
881	CUST_9052_PI390410464	ACA69559.1	frsA	frsA	fermentation/respiration switch protein	protein of unknown function DUF1100 hydrolase family protein	forms a 1:1 complex with the unphosphorylated from of enzyme IIAGlc; FrsA may promote fermentation;PROVISIONAL	YP_001722012	YPK_3290	YPK_3290	gb|ACA69559.1|gi|169752041	1.25592	3.003e-09	2.04556e-08	10.2326	10.2927	10.0478	10.2096	11.069	10.9565	11.2132	10.9999
6631	CUST_2070_PI390410464	ACA68897.1		rlmI	PUA domain-containing protein	23S rRNA (cytosine1962-C5)-methyltransferase	SMART: PUA domain containing protein~KEGG: yps:YPTB1463 hypothetical protein;PROVISIONAL	YP_001721350	YPK_2620	YPK_2620	gb|ACA68897.1|gi|169751379	1.25379	4.83408e-10	4.31758e-09	9.63872	9.55151	9.67026	9.49206	10.7285	10.5051	10.6952	10.7566
1435	CUST_10058_PI390410464	ACA67136.1			N-carbamoylputrescine amidase	N-carbamoylputrescine amidase	TIGRFAM: N-carbamoylputrescine amidase~PFAM: Nitrilase/cyanide hydratase and apolipoprotein N-acyltransferase~KEGG: ypi:YpsIP31758_0833 N-carbamoylputrescine amidohydrolase;PROVISIONAL	YP_001719589	YPK_0835	YPK_0835	gb|ACA67136.1|gi|169749618	1.25367	1.85412e-10	2.00553e-09	8.71533	9.034	8.90566	9.037	9.92137	10.1106	10.1733	10.2358
9475	CUST_4363_PI390410464	ACA69637.1		yqaA	hypothetical protein	conserved hypothetical protein	KEGG: ypm:YP_0384 hypothetical protein;PROVISIONAL	YP_001722090	YPK_3370	YPK_3370	gb|ACA69637.1|gi|169752119	1.25302	1.17303e-09	9.12611e-09	9.68954	9.52902	9.77145	9.46488	10.9584	10.8351	10.955	10.8805
7888	CUST_414_PI390410464	ACA67558.1			hypothetical protein	conserved hypothetical protein	KEGG: ypi:YpsIP31758_1153 hypothetical protein;PROVISIONAL	YP_001720011	YPK_1260	YPK_1260	gb|ACA67558.1|gi|169750040	1.24798	5.42484e-10	4.74674e-09	9.59674	9.38372	9.48062	9.60222	10.6436	10.5565	10.6563	10.7339
3466	CUST_8083_PI390410464	ACA70299.1			guanosine pentaphosphate phosphohydrolase	Ppx/GppA phosphatase	catalyzes the conversion of guanosine 5'-triphosphate,3'-diphosphate (pppGpp) to guanosine 5'-diphosphate,3'-diphosphate (ppGpp); pppGpp and ppGpp control the stringent response during amino acid starvation;3.6.1.40;PROVISIONAL	YP_001722752	YPK_4037	YPK_4037	gb|ACA70299.1|gi|169752781	1.24627	1.49732e-10	1.6963e-09	9.64732	9.5222	9.54994	9.51875	11.0949	10.8983	11.1136	10.99
3707	CUST_7692_PI390410464	ACA70481.1		atpG	F0F1 ATP synthase subunit gamma	ATP synthase F1, gamma subunit	Produces ATP from ADP in the presence of a proton gradient across the membrane. The gamma chain is a regulatory subunit;3.6.3.14;PROVISIONAL	YP_001722934	YPK_4225	YPK_4225	gb|ACA70481.1|gi|169752963	1.24373	1.64e-08	8.88052e-08	13.6769	13.5767	13.3476	13.4445	14.8049	14.492	14.8125	14.7174
1832	CUST_2252_PI390410464	ACA69959.1		nrdG	anaerobic ribonucleoside-triphosphate reductase activating protein	anaerobic ribonucleoside-triphosphate reductase activating protein	KEGG: ypm:YP_0630 anaerobic ribonucleoside-triphosphate reductase activating protein;PROVISIONAL	YP_001722412	YPK_3692	YPK_3692	gb|ACA69959.1|gi|169752441	1.2412	2.21964e-10	2.32307e-09	9.15618	9.00825	9.00037	9.02311	10.2751	10.0606	10.2222	10.0764
2409	CUST_1071_PI390410464	ACA66575.1		rafQ	glycosyl transferase family protein	glycosyl transferase family 9	PFAM: glycosyl transferase family 9~KEGG: ypi:YpsIP31758_3934 heptosyltransferase family protein;PROVISIONAL	YP_001719028	YPK_0262	YPK_0262	gb|ACA66575.1|gi|169749057	1.24058	1.61133e-09	1.18174e-08	9.70444	9.65275	9.46494	9.43717	11.1281	11.0539	11.0825	10.9659
1230	CUST_4983_PI390410464	ACA67588.1			ribosomal RNA large subunit methyltransferase N	radical SAM enzyme, Cfr family	23S rRNA m2A2503 methyltransferase; methylates the C2 position of the A2530 nucleotide in 23S rRNA; may be involved in antibiotic resistance;PROVISIONAL	YP_001720041	YPK_1290	YPK_1290	gb|ACA67588.1|gi|169750070	1.24037	8.48351e-10	6.91695e-09	9.02005	9.12965	9.2359	9.07565	10.2389	10.426	10.2805	10.5301
9450	CUST_1509_PI390410464	ACA66429.1		opdA	oligopeptidase A	Oligopeptidase A	PFAM: peptidase M3A and M3B thimet/oligopeptidase F~KEGG: yps:YPTB3816 oligopeptidase A;3.4.24.70;PROVISIONAL	YP_001718882	YPK_0116	YPK_0116	gb|ACA66429.1|gi|169748911	1.23984	3.55616e-10	3.33535e-09	9.56262	9.34821	9.65191	9.55465	11.2225	11.1363	11.0832	11.1949
1151	CUST_10299_PI390410464	ACA66629.1	def	def	peptide deformylase	peptide deformylase	cleaves off formyl group from N-terminal methionine residues of newly synthesized proteins; binds iron(2+);3.5.1.88;PROVISIONAL	YP_001719082	YPK_0316	YPK_0316	gb|ACA66629.1|gi|169749111	1.23857	4.13108e-09	2.67836e-08	11.1351	11.4523	11.0923	11.2787	12.1179	12.2447	12.384	12.4834
1029	CUST_4429_PI390410464	ACA68672.1	fliJ	fliJ	flagellar biosynthesis chaperone	flagellar export protein FliJ	rod/hook and filament chaperone;PROVISIONAL	YP_001721125	YPK_2395	YPK_2395	gb|ACA68672.1|gi|169751154	1.23682	2.22863e-10	2.32307e-09	8.63836	8.5679	9.08244	9.037	10.2861	10.1385	10.2987	10.3362
1640	CUST_6724_PI390410464	ACA67361.1		truC	tRNA pseudouridine synthase C	tRNA pseudouridine synthase C	catalyzes formation of pseudouridine at position 65 in tRNA-Ile1 and tRNA-Asp;PROVISIONAL	YP_001719814	YPK_1060	YPK_1060	gb|ACA67361.1|gi|169749843	1.23549	1.97657e-10	2.1167e-09	9.36635	9.23613	9.12069	9.18787	10.6232	10.4517	10.5249	10.6288
6069	CUST_447_PI390410464	ACA68377.1		sppA	protease 4	signal peptide peptidase SppA, 67K type	SppA; catalyzes the degradation of cleaved signal peptides; essential to maintain secretion of mature proteins across the membrane;3.1.3.2;PROVISIONAL	YP_001720830	YPK_2091	YPK_2091	gb|ACA68377.1|gi|169750859	1.23526	5.49087e-10	4.78506e-09	10.7247	10.7018	10.4327	10.6136	11.4259	11.0957	11.4067	11.2771
1918	CUST_9939_PI390410464	ACA66315.1	dnaA	dnaA	chromosomal replication initiation protein	chromosomal replication initiator protein DnaA	binds to the dnaA-box as an ATP-bound complex at the origin of replication during the initiation of chromosomal replication; can also affect transcription of multiple genes including itself.;PROVISIONAL	YP_001718768	YPK_0001	YPK_0001	gb|ACA66315.1|gi|169748797	1.23406	4.67662e-10	4.18562e-09	10.3447	10.4327	10.2846	10.5743	11.19	11.2427	11.3212	11.5178
4058	CUST_1811_PI390410464	ACA67576.1	iscA	iscA	iron-sulfur cluster assembly protein	iron-sulfur cluster assembly protein IscA	forms iron-sulfur clusters of ferredoxin [2FE-2S]; binds iron in the presence of the thioredoxin reductase system; forms homodimers and tetramers; similar to SufA protein;PROVISIONAL	YP_001720029	YPK_1278	YPK_1278	gb|ACA67576.1|gi|169750058	1.23206	1.26535e-09	9.66835e-09	10.2188	10.0551	10.1603	10.1585	11.4813	11.2187	11.6019	11.4485
6314	CUST_9849_PI390410464	ACA69512.1		cyoC	cytochrome o ubiquinol oxidase subunit III	cytochrome o ubiquinol oxidase, subunit III	TIGRFAM: cytochrome o ubiquinol oxidase, subunit III~PFAM: cytochrome c oxidase subunit III~KEGG: ypi:YpsIP31758_3100 cytochrome o ubiquinol oxidase, subunit III;PROVISIONAL	YP_001721965	YPK_3243	YPK_3243	gb|ACA69512.1|gi|169751994	1.22715	3.91612e-07	1.45965e-06	9.85305	9.83067	9.82293	9.66927	11.5703	10.7081	11.4758	10.7629
2220	CUST_11776_PI390410464	ACA70075.1		rsgA	ribosome-associated GTPase	ribosome small subunit-dependent GTPase A	EngC; RsgA; CpgA; circularly permuted GTPase; ribosome small subunit-dependent GTPase A; has the pattern G4-G1-G3 as opposed to other GTPases; interacts strongly with 30S ribosome which stimulates GTPase activity;PROVISIONAL	YP_001722528	YPK_3809	YPK_3809	gb|ACA70075.1|gi|169752557	1.22647	2.01061e-10	2.14532e-09	9.76257	9.31706	9.59224	9.68703	10.7474	10.4316	10.5803	10.5741
1968	CUST_6932_PI390410464	ACA67861.1		nuoJ	NADH dehydrogenase subunit J	NADH dehydrogenase (quinone)	Catalyzes the transfer of electrons from NADH to quinone;1.6.99.5;PROVISIONAL	YP_001720314	YPK_1568	YPK_1568	gb|ACA67861.1|gi|169750343	1.22404	1.03183e-09	8.12072e-09	11.0233	10.9483	10.8733	10.9382	12.2977	12.1046	12.2865	12.2389
895	CUST_4004_PI390410464	ACA68848.1		frmA, adhC	S-(hydroxymethyl)glutathione dehydrogenase/class III alcohol dehydrogenase	S-(hydroxymethyl)glutathione dehydrogenase/class III alcohol dehydrogenase	TIGRFAM: S-(hydroxymethyl)glutathione dehydrogenase/class III alcohol dehydrogenase~PFAM: Alcohol dehydrogenase zinc-binding domain protein; Alcohol dehydrogenase GroES domain protein~KEGG: ypm:YP_1392 probable alcohol dehydrogenase;PROVISIONAL	YP_001721301	YPK_2571	YPK_2571	gb|ACA68848.1|gi|169751330	1.22319	1.96541e-09	1.39622e-08	10.2257	9.8919	9.60342	9.85225	11.091	10.9088	10.8678	10.9124
1670	CUST_7203_PI390410464	ACA69271.1	nagB	nagB	glucosamine-6-phosphate deaminase	glucosamine-6-phosphate isomerase	catalyzes the reversible formation of fructose 6-phosphate from glucosamine 6-phosphate;PROVISIONAL	YP_001721724	YPK_2997	YPK_2997	gb|ACA69271.1|gi|169751753	1.22308	4.26885e-10	3.86892e-09	10.2451	10.1672	10.0618	10.0228	11.2332	11.1397	11.1659	11.1943
5237	CUST_9736_PI390410464	ACA68845.1	folE	folE	GTP cyclohydrolase I	GTP cyclohydrolase I	involved in the first step of tetrahydrofolate biosynthesis; catalyzes the formation of formate and 2-amino-4-hydroxy-6-(erythro-1,2,3-trihydroxypropyl)dihydropteridine triphosphate from GTP and water; forms a homopolymer;3.5.4.16;PROVISIONAL	YP_001721298	YPK_2568	YPK_2568	gb|ACA68845.1|gi|169751327	1.22096	4.09858e-10	3.73031e-09	9.3475	9.17955	9.22561	9.28815	10.282	10.4021	10.6087	10.5025
3638	CUST_8754_PI390410464	ACA68022.1			hypothetical protein	conserved hypothetical protein	KEGG: ypk:y1809 hypothetical protein;PROVISIONAL	YP_001720475	YPK_1729	YPK_1729	gb|ACA68022.1|gi|169750504	1.21969	6.97938e-08	3.2659e-07	9.83208	9.26088	9.35211	9.1242	10.635	10.4617	10.7294	10.6219
83	CUST_5330_PI390410464	ACA67968.1		pyrC	dihydroorotase	dihydroorotase, homodimeric type	catalyzes the formation of N-carbamoyl-L-aspartate from (S)-dihydroorotate in pyrimidine biosynthesis;3.5.2.3;PROVISIONAL	YP_001720421	YPK_1675	YPK_1675	gb|ACA67968.1|gi|169750450	1.21882	3.03907e-10	2.92689e-09	8.62107	9.02118	8.57126	8.93683	9.70766	10.0416	10.1104	10.1291
2328	CUST_9715_PI390410464	ACA69281.1		CorC	transporter-associated protein	transporter-associated region	PFAM: CBS domain containing protein; transporter-associated region~KEGG: ypi:YpsIP31758_2918 magnesium and cobalt efflux protein CorC;PROVISIONAL	YP_001721734	YPK_3008	YPK_3008	gb|ACA69281.1|gi|169751763	1.21882	6.63748e-10	5.63596e-09	9.66774	9.52448	9.57935	9.49206	10.9211	10.7192	10.7383	10.7775
2880	CUST_8956_PI390410464	ACA67825.1		folC	bifunctional folylpolyglutamate synthase/ dihydrofolate synthase	FolC bifunctional protein	TIGRFAM: FolC bifunctional protein~PFAM: cytoplasmic peptidoglycan synthetase domain protein; Mur ligase middle domain protein~KEGG: ypm:YP_2395 putative FolC bifunctional protein;PROVISIONAL	YP_001720278	YPK_1532	YPK_1532	gb|ACA67825.1|gi|169750307	1.21588	1.75361e-10	1.92584e-09	9.55716	9.82329	9.80782	10.1817	10.6637	10.8015	10.9093	11.0706
1777	CUST_11016_PI390410464	ACA69459.1		ddhB	CDP-glucose 4,6-dehydratase	CDP-glucose 4,6-dehydratase	TIGRFAM: CDP-glucose 4,6-dehydratase~PFAM: NAD-dependent epimerase/dehydratase; polysaccharide biosynthesis protein CapD; Male sterility domain~KEGG: ypi:YpsIP31758_3050 CDP-glucose 4,6-dehydratase;PROVISIONAL	YP_001721912	YPK_3190	YPK_3190	gb|ACA69459.1|gi|169751941	1.21503	2.71097e-10	2.71412e-09	9.58068	9.47593	9.55488	9.58968	10.9516	10.6733	10.8066	10.8604
8902	CUST_2049_PI390410464	ACA69854.1	lspA	lspA	lipoprotein signal peptidase	lipoprotein signal peptidase	lipoprotein signal peptidase; integral membrane protein that removes signal peptides from prolipoproteins during lipoprotein biosynthesis;3.4.23.36;PROVISIONAL	YP_001722307	YPK_3587	YPK_3587	gb|ACA69854.1|gi|169752336	1.21032	5.52709e-10	4.80689e-09	10.3061	10.1657	10.2082	10.1983	11.4789	11.4825	11.5689	11.6516
2503	CUST_9508_PI390410464	ACA67381.1	rnhB	rnhB	ribonuclease HII	Ribonuclease H	RNH2; RNase HII; binds manganese; endonuclease which specifically degrades the RNA of RNA-DNA hybrids;3.1.26.4;PROVISIONAL	YP_001719834	YPK_1080	YPK_1080	gb|ACA67381.1|gi|169749863	1.20929	2.06711e-10	2.19484e-09	9.39927	9.29058	9.33689	9.5417	10.7234	10.5029	10.7276	10.7195
4421	CUST_8516_PI390410464	ACA68326.1		rluB	23S rRNA pseudouridylate synthase B	23S rRNA pseudouridylate synthase B	catalyzes the synthesis of pseudouridine from uracil-2605 in 23S ribosomal RNA;PROVISIONAL	YP_001720779	YPK_2039	YPK_2039	gb|ACA68326.1|gi|169750808	1.20683	2.14654e-08	1.12969e-07	10.1683	10.1817	10.0548	10.3556	11.7006	10.951	11.6786	11.4354
4674	CUST_8949_PI390410464	ACA69776.1		secA	preprotein translocase subunit SecA	preprotein translocase, SecA subunit	functions in protein export; can interact with acidic membrane phospholipids and the SecYEG protein complex; binds to preproteins; binds to ATP and undergoes a conformational change to promote membrane insertion of SecA/bound preprotein; ATP hydrolysis appears to drive release of the preprotein from SecA and deinsertion of SecA from the membrane; additional proteins SecD/F/YajC aid SecA recycling…	YP_001722229	YPK_3509	YPK_3509	gb|ACA69776.1|gi|169752258	1.20574	2.73489e-10	2.73172e-09	10.0973	10.0801	10.204	9.86531	11.3786	11.15	11.4742	11.4567
3657	CUST_11314_PI390410464	ACA66958.1	nudF	nudF	ADP-ribose pyrophosphatase NudF	ADP-ribose diphosphatase	ADP-sugar pyrophosphatase; catalyzes the formation of D-ribose 5-phosphate from ADP-ribose; can also act on ADP-mannose and ADP-glucose;3.6.1.13;PROVISIONAL	YP_001719411	YPK_0655	YPK_0655	gb|ACA66958.1|gi|169749440	1.20283	3.68122e-10	3.43023e-09	9.39927	9.26633	9.10731	9.43892	10.6275	10.4101	10.5372	10.4705
5355	CUST_6640_PI390410464	ACA69573.1		nqrB	Na(+)-translocating NADH-quinone reductase subunit B	NADH:ubiquinone oxidoreductase, subunit B	uses the energy from reduction of ubiquinone-1 to ubiquinol to move Na(+) ions from the cytoplasm to the periplasm;PROVISIONAL	YP_001722026	YPK_3304	YPK_3304	gb|ACA69573.1|gi|169752055	1.20236	1.69706e-10	1.88295e-09	9.67952	9.78393	9.94476	10.0064	10.7681	10.9249	10.9557	11.1284
2753	CUST_1690_PI390410464	ACA69889.1	serB	serB	phosphoserine phosphatase	phosphoserine phosphatase SerB	catalyzes the formation of serine from O-phosphoserine;3.1.3.3;PROVISIONAL	YP_001722342	YPK_3622	YPK_3622	gb|ACA69889.1|gi|169752371	1.19886	9.6371e-10	7.66871e-09	9.01741	8.94521	9.42411	9.08905	10.4608	10.4879	10.4544	10.5099
2075	CUST_2013_PI390410464	ACA70265.1		corA	magnesium/nickel/cobalt transporter CorA	magnesium and cobalt transport protein CorA	responsible for the influx of magnesium ions;PROVISIONAL	YP_001722718	YPK_4002	YPK_4002	gb|ACA70265.1|gi|169752747	1.19867	1.91615e-08	1.01714e-07	8.78223	8.97873	9.1471	8.74439	10.1798	10.3424	10.2082	10.6288
529	CUST_12160_PI390410464	ACA68794.1		yeeF	amino acid permease-associated protein	amino acid permease-associated region	PFAM: amino acid permease-associated region~KEGG: ypi:YpsIP31758_2421 amino acid permease family protein;PROVISIONAL	YP_001721247	YPK_2517	YPK_2517	gb|ACA68794.1|gi|169751276	1.19703	2.97503e-10	2.90419e-09	8.60709	8.86505	8.83441	8.92444	10.6243	10.624	10.6308	10.8926
3898	CUST_10753_PI390410464	ACA70010.1	obgE	obgE	GTPase ObgE	GTP-binding protein Obg/CgtA	essential GTPase; exhibits high exchange rate for GTP/GDP; associates with 50S ribosomal subunit; involved in regulation of chromosomal replication;PROVISIONAL	YP_001722463	YPK_3743	YPK_3743	gb|ACA70010.1|gi|169752492	1.19523	4.08367e-10	3.72462e-09	9.10225	8.87576	9.33689	9.44067	10.7662	10.6561	10.6563	11.0637
3129	CUST_11859_PI390410464	ACA69523.1		pgpA	phosphatidylglycerophosphatase A	phosphatidylglycerophosphatase A	hydrolyzes phosphatidylglycerophosphate to produce phosphatidylglycerol and phosphate;PROVISIONAL	YP_001721976	YPK_3254	YPK_3254	gb|ACA69523.1|gi|169752005	1.19191	5.55821e-10	4.8145e-09	9.38085	9.09948	9.30204	9.1858	10.4919	10.3207	10.4206	10.5491
2404	CUST_3326_PI390410464	ACA68634.1			hypothetical protein	conserved hypothetical protein	KEGG: ypm:YP_1529 hypothetical protein;PROVISIONAL	YP_001721087	YPK_2357	YPK_2357	gb|ACA68634.1|gi|169751116	1.19151	9.62289e-10	7.66871e-09	9.31767	9.27716	9.07329	9.32262	10.3645	10.2561	10.4415	10.3914
1888	CUST_2656_PI390410464	ACA66820.1			BolA family protein	BolA family protein	PFAM: BolA family protein~KEGG: yps:YPTB3514 putative BolA/YrbA family protein;PROVISIONAL	YP_001719273	YPK_0517	YPK_0517	gb|ACA66820.1|gi|169749302	1.18837	3.67472e-10	3.43023e-09	9.9632	10.3258	9.97952	9.93015	11.2038	11.0429	11.1095	11.2446
4711	CUST_5220_PI390410464	ACA69946.1		pepA	leucyl aminopeptidase	Leucyl aminopeptidase	catalyzes the removal of N-terminal amino acids preferably leucine from various peptides;3.4.11.1;PROVISIONAL	YP_001722399	YPK_3679	YPK_3679	gb|ACA69946.1|gi|169752428	1.18735	1.73527e-10	1.91547e-09	10.1707	10.2521	10.2444	10.1511	11.0942	11.0807	11.1333	11.1284
2834	CUST_11578_PI390410464	ACA70321.1		ilvE	branched-chain amino acid aminotransferase	branched-chain amino acid aminotransferase	catalyzes the transamination of the branched-chain amino acids to their respective alpha-keto acids;PROVISIONAL	YP_001722774	YPK_4059	YPK_4059	gb|ACA70321.1|gi|169752803	1.18453	3.41533e-09	2.26867e-08	9.54065	9.22219	9.49269	9.62696	10.4178	10.2574	10.449	10.3056
548	CUST_6720_PI390410464	ACA67337.1	thyA	thyA	thymidylate synthase	Thymidylate synthase	ThyA; catalyzes formation of dTMP and 7,8-dihydrofolate from 5,10-methylenetetrahydrofolate and dUMP; involved in deoxyribonucleotide biosynthesis; there are 2 copies in some Bacilli, one of which appears to be phage-derived;2.1.1.45;PROVISIONAL	YP_001719790	YPK_1036	YPK_1036	gb|ACA67337.1|gi|169749819	1.18442	5.55332e-10	4.8145e-09	9.48995	9.54927	9.65191	9.63308	10.399	10.5242	10.5094	10.509
464	CUST_6133_PI390410464	ACA68461.1		hemK, prmC	N5-glutamine S-adenosyl-L-methionine-dependent methyltransferase	protein-(glutamine-N5) methyltransferase, release factor-specific	HemK; PrmC; transfers a methyl group from S-adenosylmethionine to amide nitrogen of specific glutamine residues in protein chain release factors PrfA and PrfB;PROVISIONAL	YP_001720914	YPK_2178	YPK_2178	gb|ACA68461.1|gi|169750943	1.18313	4.60101e-10	4.13515e-09	8.99069	9.27175	9.36905	9.40357	10.2204	10.3023	10.4018	10.4153
5059	CUST_7092_PI390410464	ACA67480.1		rpoE	RNA polymerase sigma factor RpoE	RNA polymerase, sigma-24 subunit, ECF subfamily	Member of the extracytoplasmic function sigma factors which are active under specific conditions; binds with the catalytic core of RNA polymerase to produce the holoenzyme and directs bacterial core RNA polymerase to specific promoter elements to initiate transcription; this sigma factor is involved in heat shock and oxidative stress response;PROVISIONAL	YP_001719933	YPK_1182	YPK_1182	gb|ACA67480.1|gi|169749962	1.17968	8.67822e-10	7.02935e-09	9.3475	9.41593	9.58903	9.20644	10.3863	10.4215	10.5074	10.5803
4791	CUST_8691_PI390410464	ACA67336.1		lgt	prolipoprotein diacylglyceryl transferase	prolipoprotein diacylglyceryl transferase	transfers the N-acyl diglyceride moiety to the prospective N-terminal cysteine in prolipoprotein;PROVISIONAL	YP_001719789	YPK_1035	YPK_1035	gb|ACA67336.1|gi|169749818	1.1777	7.30373e-10	6.15314e-09	9.1441	9.25815	8.89273	9.17745	10.1886	10.2162	10.3046	10.3569
4572	CUST_5117_PI390410464	ACA68742.1		manY	PTS system mannose/fructose/sorbose family transporter subunit IIC	PTS system, mannose/fructose/sorbose family, IIC subunit	TIGRFAM: PTS system, mannose/fructose/sorbose family, IIC subunit~PFAM: phosphotransferase system PTS sorbose-specific IIC subunit~KEGG: ypa:YPA_1129 PTS system, mannose-specific IIC component;PROVISIONAL	YP_001721195	YPK_2465	YPK_2465	gb|ACA68742.1|gi|169751224	1.17559	2.89396e-08	1.48139e-07	14.2023	14.1338	13.9645	13.9049	15.1614	14.8578	15.1727	15.0405
7176	CUST_1157_PI390410464	ACA68694.1	flgJ	flgJ	flagellar rod assembly protein/muramidase FlgJ	flagellar rod assembly protein/muramidase FlgJ	Flagellum-specific muramidase which hydrolyzes the peptidoglycan layer to assemble the rod structure in the periplasmic space;PROVISIONAL	YP_001721147	YPK_2417	YPK_2417	gb|ACA68694.1|gi|169751176	1.16966	6.76889e-10	5.73623e-09	9.81845	9.457	9.66722	9.46831	10.9806	10.8393	10.9799	11.0643
3486	CUST_7393_PI390410464	ACA68933.1		mukE	condesin subunit E	chromosome segregation and condensation protein MukE	acts with MukB and MukF to condense the chromosome and allow for segregation during cell division;PROVISIONAL	YP_001721386	YPK_2656	YPK_2656	gb|ACA68933.1|gi|169751415	1.16555	4.73175e-09	3.01334e-08	9.61613	9.23335	9.40233	9.43543	10.2133	10.3303	10.2248	10.4193
9647	CUST_2882_PI390410464	ACA66470.1		glpR	DNA-binding transcriptional repressor GlpR	transcriptional regulator, DeoR family	represses the glpD, glpFK, glpTQ, and glpACB operons involved in glycerol-3-phosphate metabolism;PROVISIONAL	YP_001718923	YPK_0157	YPK_0157	gb|ACA66470.1|gi|169748952	1.1653	1.30084e-09	9.8587e-09	10.7891	10.5889	10.4505	10.4323	12.2222	12.0364	12.1758	12.2372
11459	CUST_145_PI390410464	ACA70081.1		frdC	fumarate reductase subunit C	fumarate reductase subunit C	part of four member fumarate reductase enzyme complex FrdABCD which catalyzes the reduction of fumarate to succinate during anaerobic respiration; FrdAB are the catalytic subcomplex consisting of a flavoprotein subunit and an iron-sulfur subunit, respectively; FrdCD are the membrane components which interact with quinone and are involved in electron transfer; the catalytic subunits are similar to…	YP_001722534	YPK_3815	YPK_3815	gb|ACA70081.1|gi|169752563	1.16498	3.05566e-08	1.55492e-07	13.0128	12.9637	12.623	12.7176	13.7563	13.7159	13.7806	13.8525
483	CUST_5540_PI390410464	ACA70363.1	hslU	hslU	ATP-dependent protease ATP-binding subunit HslU	heat shock protein HslVU, ATPase subunit HslU	heat shock protein involved in degradation of misfolded proteins;PROVISIONAL	YP_001722816	YPK_4104	YPK_4104	gb|ACA70363.1|gi|169752845	1.16329	1.33818e-09	1.00714e-08	10.3341	10.1228	9.99295	10.244	11.5932	11.356	11.5084	11.3944
9685	CUST_3335_PI390410464	ACA68719.1		ptrB	oligopeptidase B	Oligopeptidase B	PFAM: peptidase S9 prolyl oligopeptidase active site domain protein; peptidase S9A prolyl oligopeptidase domain protein beta-propeller~KEGG: ypi:YpsIP31758_2346 protease II;3.4.21.83;PROVISIONAL	YP_001721172	YPK_2442	YPK_2442	gb|ACA68719.1|gi|169751201	1.16217	8.31478e-10	6.83113e-09	9.90846	9.77057	9.69436	9.53844	10.898	10.8033	10.8751	10.8348
1092	CUST_6414_PI390410464	ACA67851.1		alaA	aminotransferase AlaT	aminotransferase class I and II	broad specificity; family IV; in Corynebacterium glutamicum this protein can use glutamate, 2-aminobutyrate, and aspartate as amino donors and pyruvate as the acceptor;PROVISIONAL	YP_001720304	YPK_1558	YPK_1558	gb|ACA67851.1|gi|169750333	1.15978	2.75341e-10	2.74385e-09	9.64045	9.31968	9.21732	9.39099	10.4596	10.2292	10.3735	10.3743
1671	CUST_3248_PI390410464	ACA67656.1		dapA	dihydrodipicolinate synthase	dihydrodipicolinate synthase	catalyzes the formation of dihydrodipicolinate from L-aspartate 4-semialdehyde and pyruvate in lysine and diaminopimelate biosynthesis;PROVISIONAL	YP_001720109	YPK_1362	YPK_1362	gb|ACA67656.1|gi|169750138	1.15812	5.12291e-09	3.21021e-08	10.7465	10.6062	10.4523	10.5109	11.8587	11.627	11.8731	11.7764
9298	CUST_6417_PI390410464	ACA67827.1		cvpA	colicin V production protein	Colicin V production protein	membrane protein required for colicin V production;PROVISIONAL	YP_001720280	YPK_1534	YPK_1534	gb|ACA67827.1|gi|169750309	1.15711	2.86399e-10	2.80806e-09	9.55898	9.46176	9.31763	9.5417	10.4741	10.5263	10.3735	10.5518
5563	CUST_11673_PI390410464	ACA66485.1	ompR	ompR	osmolarity response regulator	two component transcriptional regulator, winged helix family	part of two-component system EnvZ/OmpR; regulates transcription of outer membrane porin genes ompC/F; under high osmolarity EnvZ functions as kinase/phosphotransferase and phosphorylates OmpR; the result is increased expression of ompC and repression of ompF; also functions in regulation of other genes; forms dimers upon phosphorylation;PROVISIONAL	YP_001718938	YPK_0172	YPK_0172	gb|ACA66485.1|gi|169748967	1.15407	1.47144e-09	1.08841e-08	11.2293	11.3109	11.0172	11.1426	12.2872	12.1032	12.2569	12.197
196	CUST_8074_PI390410464	ACA69253.1			hypothetical protein	cyclase/dehydrase	PFAM: cyclase/dehydrase~KEGG: yps:YPTB1136 hypothetical protein;PROVISIONAL	YP_001721706	YPK_2979	YPK_2979	gb|ACA69253.1|gi|169751735	1.15403	3.78274e-10	3.50208e-09	9.33479	9.14155	9.0938	9.30166	10.4717	10.3388	10.5544	10.434
2806	CUST_9623_PI390410464	ACA69568.1		apbE	ApbE family lipoprotein	ApbE family lipoprotein	PFAM: ApbE family lipoprotein~KEGG: ypm:YP_0699 thiamine biosynthesis lipoprotein;PROVISIONAL	YP_001722021	YPK_3299	YPK_3299	gb|ACA69568.1|gi|169752050	1.15296	4.66783e-10	4.18562e-09	10.2886	10.2766	10.317	10.3181	11.4122	11.2285	11.4533	11.4064
376	CUST_2904_PI390410464	ACA67158.1		iciA	chromosome replication initiation inhibitor protein	transcriptional regulator, LysR family	specific inhibitor of chromosomal initiation of replication in vitro; binds the three 13-mers in the origin (oriC) to block initiation of replication; also controls genes involved in arginine transport;PROVISIONAL	YP_001719611	YPK_0857	YPK_0857	gb|ACA67158.1|gi|169749640	1.15212	9.60347e-10	7.66871e-09	9.29817	9.48764	9.77287	9.51212	10.6605	10.6406	10.8425	10.8311
7617	CUST_4394_PI390410464	ACA69746.1		hpt	hypoxanthine phosphoribosyltransferase	hypoxanthine phosphoribosyltransferase	KEGG: ypi:YpsIP31758_3351 hypoxanthine phosphoribosyltransferase~TIGRFAM: hypoxanthine phosphoribosyltransferase~PFAM: phosphoribosyltransferase;2.4.2.8;PROVISIONAL	YP_001722199	YPK_3479	YPK_3479	gb|ACA69746.1|gi|169752228	1.15163	1.69826e-09	1.23916e-08	10.9591	10.7629	10.6104	10.689	12.2565	11.9787	12.1738	12.0609
6241	CUST_1654_PI390410464	ACA68927.1		aspC	aromatic amino acid aminotransferase	Aspartate transaminase	catalyzes the formation of L-glutamate and an aromatic oxo acid from an aromatic amino acid and 2-oxoglutarate;2.6.1.1;PROVISIONAL	YP_001721380	YPK_2650	YPK_2650	gb|ACA68927.1|gi|169751409	1.14967	6.67157e-09	4.06239e-08	10.6246	10.7258	10.3638	10.4764	11.7113	11.6614	11.7672	11.6762
5988	CUST_10776_PI390410464	ACA67132.1		proC	pyrroline-5-carboxylate reductase	pyrroline-5-carboxylate reductase	catalyzes the formation of L-proline from pyrroline-5-carboxylate;1.5.1.2;PROVISIONAL	YP_001719585	YPK_0831	YPK_0831	gb|ACA67132.1|gi|169749614	1.1496	1.40814e-09	1.05244e-08	9.14894	9.33272	9.46844	9.371	10.3344	10.3158	10.3447	10.3984
3012	CUST_8989_PI390410464	ACA69033.1		nfo	endonuclease IV	apurinic endonuclease Apn1	Assists in DNA repair by cleaving phosphodiester bonds at apurinic or apyrimidinic sties to produce new 5' ends that are base-free deoxyribose 5-phosphate residues;3.1.21.2;PROVISIONAL	YP_001721486	YPK_2756	YPK_2756	gb|ACA69033.1|gi|169751515	1.14855	4.52774e-10	4.07781e-09	9.40334	9.50387	9.50806	9.5944	10.8415	10.6761	10.7793	10.6953
1631	CUST_9328_PI390410464	ACA70257.1		ybhA, ybjI, yidA, yigL	putative sugar phosphatase	putative sugar phosphatase	purine and pyrimidine nucleotides are secondary substrates; yigL expression is regulated by heat shock, osmotic shock and starvation of glucose, phosphate or ammonium;PROVISIONAL	YP_001722710	YPK_3994	YPK_3994	gb|ACA70257.1|gi|169752739	1.14341	3.72069e-09	2.44917e-08	9.36218	9.44504	9.33497	9.33955	10.429	10.4169	10.6851	10.6921
2017	CUST_11490_PI390410464	ACA69501.1		lon	DNA-binding ATP-dependent protease La	ATP-dependent protease La	KEGG: ypi:YpsIP31758_3090 ATP-dependent protease La~TIGRFAM: ATP-dependent protease La~PFAM: peptidase S16 lon domain protein; AAA ATPase central domain protein; ATPase associated with various cellular activities AAA_5~SMART: AAA ATPase;3.4.21.53;PROVISIONAL	YP_001721954	YPK_3232	YPK_3232	gb|ACA69501.1|gi|169751983	1.14297	2.07492e-09	1.46675e-08	11.7764	11.594	11.4307	11.5297	12.5988	12.2944	12.4168	12.3985
5570	CUST_6432_PI390410464	ACA69520.1		xseB	exodeoxyribonuclease VII small subunit	exodeoxyribonuclease VII, small subunit	catalyzes the bidirectional exonucleolytic cleavage of DNA;PROVISIONAL	YP_001721973	YPK_3251	YPK_3251	gb|ACA69520.1|gi|169752002	1.1409	5.14272e-10	4.53677e-09	9.15859	9.29591	8.75378	9.49543	10.394	10.4506	10.3984	10.5374
6820	CUST_11131_PI390410464	ACA66775.1	tldD	tldD	protease TldD	protease TldD	responsible for the proteolytic maturation of the E. coli pMccB17 plasmid-encoded microcin B17, an exported protein that targets the essential topoisomerase II DNA gyrase; degrades the E. coli plasmid F-encoded CcdA;PROVISIONAL	YP_001719228	YPK_0472	YPK_0472	gb|ACA66775.1|gi|169749257	1.14089	9.8307e-10	7.79396e-09	9.66266	9.68973	9.7356	9.57386	11.1227	10.9297	10.9851	11.0085
1182	CUST_5187_PI390410464	ACA69837.1		imp	organic solvent tolerance protein	Organic solvent tolerance protein	determines N-hexane tolerance and is involved in outer membrane permeability;PROVISIONAL	YP_001722290	YPK_3570	YPK_3570	gb|ACA69837.1|gi|169752319	1.14051	7.82738e-10	6.49265e-09	9.87371	9.74151	9.60659	10.2014	10.7425	10.7429	10.7339	10.8647
3732	CUST_9958_PI390410464	ACA68777.1		yaiL	hypothetical protein	conserved hypothetical protein	KEGG: ypa:YPA_0871 hypothetical protein;PROVISIONAL	YP_001721230	YPK_2500	YPK_2500	gb|ACA68777.1|gi|169751259	1.13959	1.03986e-09	8.16837e-09	9.39111	9.57365	9.65499	9.64676	10.2929	10.275	10.5053	10.4514
6312	CUST_9496_PI390410464	ACA67131.1			hypothetical protein	hypothetical protein YPK_0830	PROVISIONAL	YP_001719584	YPK_0830	YPK_0830	gb|ACA67131.1|gi|169749613	1.13614	5.18258e-09	3.23348e-08	9.80468	9.89542	9.79394	9.52863	11.0761	11.1028	11.1413	11.2469
5152	CUST_11983_PI390410464	ACA69794.1		mraZ	cell division protein MraZ	MraZ protein	MraZ; UPF0040; crystal structure shows similarity to AbrB;PROVISIONAL	YP_001722247	YPK_3527	YPK_3527	gb|ACA69794.1|gi|169752276	1.13523	7.66762e-10	6.39712e-09	9.97554	9.89542	9.87791	9.83244	11.358	11.3315	11.4173	11.3879
5204	CUST_7264_PI390410464	ACA67737.1	glk	glk	glucokinase	glucokinase	catalyzes the conversion of ATP and D-glucose to ADP and D-glucose 6-phosphate;2.7.1.2;PROVISIONAL	YP_001720190	YPK_1444	YPK_1444	gb|ACA67737.1|gi|169750219	1.13516	5.82394e-10	5.02446e-09	9.75304	9.81029	9.62865	9.70602	10.7425	10.9423	10.9603	10.8625
791	CUST_74_PI390410464	ACA69789.1	murF	murF	UDP-N-acetylmuramoyl-tripeptide--D-alanyl-D-alanine ligase	UDP-N-acetylmuramoylalanyl-D-glutamyl-2,6-diaminopimelate--D-alanyl-D-alanyl ligase	TIGRFAM: UDP-N-acetylmuramoylalanyl-D-glutamyl-2,6-diaminopimelate--D-alanyl-D-alanyl ligase~PFAM: cytoplasmic peptidoglycan synthetase domain protein; Mur ligase middle domain protein~KEGG: ypi:YpsIP31758_3391 UDP-N-acetylmuramoyl-tripeptide--D-alanyl-D-alanine ligase;PROVISIONAL	YP_001722242	YPK_3522	YPK_3522	gb|ACA69789.1|gi|169752271	1.13277	1.23364e-09	9.48357e-09	10.2721	10.3153	10.0882	10.1132	11.0729	11.0872	11.0692	11.0893
4506	CUST_5356_PI390410464	ACA67122.1	trmB	trmB	tRNA (guanine-N(7)-)-methyltransferase	tRNA (guanine-N(7)-)-methyltransferase	tRNA (guanine-N(7)-)-methyltransferase; catalyzes the formation of N(7)-methylguanine at position 46 (m7G46) in tRNA by transferring the methyl residue from S-adenosyl-L-methionine;2.1.1.33;PROVISIONAL	YP_001719575	YPK_0821	YPK_0821	gb|ACA67122.1|gi|169749604	1.13096	1.93354e-09	1.38271e-08	9.61263	10.0265	9.91044	9.64827	10.6414	10.805	10.8317	10.9544
333	CUST_10498_PI390410464	ACA67577.1	hscB	hscB	co-chaperone HscB	co-chaperone Hsc20	J-type co-chaperone that regulates the ATPase and peptide-binding activity of Hsc66 chaperone; may function in biogenesis of iron-sulfur proteins;PROVISIONAL	YP_001720030	YPK_1279	YPK_1279	gb|ACA67577.1|gi|169750059	1.12885	3.0789e-10	2.94949e-09	8.95519	8.93841	9.02429	9.02775	10.3863	10.4271	10.5764	10.6073
2304	CUST_7962_PI390410464	ACA70005.1		yhbY	hypothetical protein	RNA-binding protein	PFAM: protein of unknown function UPF0044~KEGG: ypi:YpsIP31758_3604 conserved hypothetical protein TIGR00253;PROVISIONAL	YP_001722458	YPK_3738	YPK_3738	gb|ACA70005.1|gi|169752487	1.12573	1.45614e-08	8.05746e-08	10.7312	10.9859	10.8043	10.7663	11.6996	11.7951	11.9358	11.9785
2860	CUST_4351_PI390410464	ACA66471.1		glpG	intramembrane serine protease GlpG	Rhomboid family protein	protease responsible for the cleavage between Ser and Asp residues of proteins in regions of high local hydrophilicity;PROVISIONAL	YP_001718924	YPK_0158	YPK_0158	gb|ACA66471.1|gi|169748953	1.12536	8.4615e-10	6.9121e-09	9.52581	9.79905	9.62865	9.69875	10.9123	10.9889	10.9381	11.0818
3603	CUST_2281_PI390410464	ACA68901.1	mgsA	mgsA	methylglyoxal synthase	methylglyoxal synthase	catalyzes the formation of methylglyoxal from glycerone phosphate;4.2.3.3;PROVISIONAL	YP_001721354	YPK_2624	YPK_2624	gb|ACA68901.1|gi|169751383	1.12504	9.47829e-10	7.59852e-09	9.2938	9.1445	9.38208	9.16485	10.5748	10.4835	10.5803	10.4271
10951	CUST_4883_PI390410464	ACA66809.1		yhbG	putative ABC transporter ATP-binding protein YhbG	ABC transporter related	PFAM: ABC transporter related~SMART: AAA ATPase~KEGG: ypm:YP_3836 probable ABC transporter ATP-binding protein;PROVISIONAL	YP_001719262	YPK_0506	YPK_0506	gb|ACA66809.1|gi|169749291	1.12432	7.33892e-10	6.17071e-09	9.51834	9.40609	9.30008	9.33205	10.7184	10.6091	10.6135	10.7362
2740	CUST_7535_PI390410464	ACA66952.1	ribB	ribB	3,4-dihydroxy-2-butanone 4-phosphate synthase	3,4-dihydroxy-2-butanone 4-phosphate synthase	DHBP synthase; functions during riboflavin biosynthesis;PROVISIONAL	YP_001719405	YPK_0649	YPK_0649	gb|ACA66952.1|gi|169749434	1.12267	2.04612e-09	1.45116e-08	10.7272	10.4686	10.4549	10.4463	11.3017	11.1677	11.1978	11.3722
3557	CUST_2339_PI390410464	ACA69422.1		ybcJ	hypothetical protein	ribosome-associated protein	KEGG: ypi:YpsIP31758_3013 hypothetical protein;PROVISIONAL	YP_001721875	YPK_3151	YPK_3151	gb|ACA69422.1|gi|169751904	1.11967	5.06559e-09	3.18356e-08	11.3804	11.4061	11.1463	11.3783	12.1806	11.9194	12.1891	12.193
378	CUST_10073_PI390410464	ACA68434.1	aspS	aspS	aspartyl-tRNA synthetase	aspartyl-tRNA synthetase	catalyzes a two-step reaction, first charging an aspartate molecule by linking its carboxyl group to the alpha-phosphate of ATP, followed by transfer of the aminoacyl-adenylate to its tRNA; contains discriminating and non-discriminating subtypes;PROVISIONAL	YP_001720887	YPK_2148	YPK_2148	gb|ACA68434.1|gi|169750916	1.11954	2.34945e-09	1.63929e-08	9.74345	9.89718	9.7615	9.8705	10.8998	11.0627	11.0572	11.2352
6752	CUST_11332_PI390410464	ACA69840.1	ksgA	ksgA	dimethyladenosine transferase	dimethyladenosine transferase	catalyzes the transfer of a total of four methyl groups from S-adenosyl-l-methionine (S-AdoMet) to two adjacent adenosine bases A1518 and A1519 in 16S rRNA; mutations in ksgA causes resistance to the translation initiation inhibitor kasugamycin;PROVISIONAL	YP_001722293	YPK_3573	YPK_3573	gb|ACA69840.1|gi|169752322	1.11869	9.11064e-10	7.33108e-09	9.8781	9.54927	9.45087	9.53191	11.3908	11.2825	11.3218	11.3635
639	CUST_1375_PI390410464	ACA66355.1		fdhE	formate dehydrogenase accessory protein FdhE	formate dehydrogenase accessory protein FdhE	required for the formation of active formate dehydrogenase;PROVISIONAL	YP_001718808	YPK_0041	YPK_0041	gb|ACA66355.1|gi|169748837	1.11454	1.13845e-09	8.89481e-09	9.38085	9.37366	9.19006	9.54007	11.2675	11.1126	11.0671	11.2524
3788	CUST_5717_PI390410464	ACA67487.1	rnc	rnc	ribonuclease III	Ribonuclease III	cytoplasmic enzyme involved in processing rRNA and some mRNAs; substrates typically have dsRNA regions; forms a homodimer; have N-terminal nuclease and C-terminal RNA-binding domains; requires magnesium as preferred ion for activity;3.1.26.3;PROVISIONAL	YP_001719940	YPK_1189	YPK_1189	gb|ACA67487.1|gi|169749969	1.11346	5.61445e-10	4.85345e-09	10.4319	10.2914	10.3286	10.4128	11.5921	11.4339	11.5295	11.575
4121	CUST_10413_PI390410464	ACA69112.1		ampH	beta-lactam binding protein AmpH	beta-lactamase	this protein has no known enzymatic function;PROVISIONAL	YP_001721565	YPK_2836	YPK_2836	gb|ACA69112.1|gi|169751594	1.11031	7.50214e-10	6.29566e-09	9.24258	9.44984	9.30204	9.0416	10.2147	10.3883	10.4948	10.3476
283	CUST_2504_PI390410464	ACA66948.1		rfaE	bifunctional heptose 7-phosphate kinase/heptose 1-phosphate adenyltransferase	rfaE bifunctional protein	catalyzes the phosphorylation of D-glycero-D-manno-heptose 7-phosphate to form D,D-heptose-1,7-bisphosphate and catalyzes transfer of ADP to D-glycero-D-manno-heptose 1-phosphate forming ADP-D,D-heptose;PROVISIONAL	YP_001719401	YPK_0645	YPK_0645	gb|ACA66948.1|gi|169749430	1.11029	1.17442e-09	9.12611e-09	9.27176	9.50387	9.39316	9.55787	10.2361	10.3998	10.5714	10.5688
233	CUST_8570_PI390410464	ACA66414.1		kdgK	ribokinase-like domain-containing protein	PfkB domain protein	PFAM: PfkB domain protein~KEGG: ypi:YpsIP31758_4062 2-dehydro-3-deoxygluconokinase;PROVISIONAL	YP_001718867	YPK_0101	YPK_0101	gb|ACA66414.1|gi|169748896	1.10925	7.57109e-10	6.34116e-09	9.22433	9.26088	9.07788	9.24887	10.3037	10.5018	10.3447	10.4301
1915	CUST_5437_PI390410464	ACA70004.1	rrmJ	rrmJ	23S rRNA methyltransferase J	ribosomal RNA large subunit methyltransferase J	Specifically methylates the uridine in position 2552 of 23S rRNA in the fully assembled 50S ribosomal subunit;PROVISIONAL	YP_001722457	YPK_3737	YPK_3737	gb|ACA70004.1|gi|169752486	1.10919	8.21532e-09	4.84479e-08	10.063	10.2967	10.1828	10.0471	11.3104	11.4288	11.4795	11.6525
1153	CUST_4589_PI390410464	ACA69997.1	infB	infB	translation initiation factor IF-2	translation initiation factor IF-2	Protects formylmethionyl-tRNA from spontaneous hydrolysis and promotes its binding to the 30S ribosomal subunits during initiation of protein synthesis. Also involved in the hydrolysis of GTP during the formation of the 70S ribosomal complex;PROVISIONAL	YP_001722450	YPK_3730	YPK_3730	gb|ACA69997.1|gi|169752479	1.10873	1.71177e-08	9.23456e-08	12.3043	12.2639	12.0323	12.0274	13.1692	12.9716	13.1869	13.1854
5162	CUST_4183_PI390410464	ACA68441.1	argS	argS	arginyl-tRNA synthetase	arginyl-tRNA synthetase	catalyzes a two-step reaction, first charging an arginine molecule by linking its carboxyl group to the alpha-phosphate of ATP, followed by transfer of the aminoacyl-adenylate to its tRNA; class-I aminoacyl-tRNA synthetase;6.1.1.19;PROVISIONAL	YP_001720894	YPK_2155	YPK_2155	gb|ACA68441.1|gi|169750923	1.10539	1.27115e-09	9.66835e-09	9.34539	9.37113	9.50296	9.56749	11.3284	11.224	11.3493	11.45
5968	CUST_4600_PI390410464	ACA69029.1		lysP	lysine transporter	amino acid permease-associated region	PFAM: amino acid permease-associated region~KEGG: ypa:YPA_1026 putative lysine-specific permease;PROVISIONAL	YP_001721482	YPK_2752	YPK_2752	gb|ACA69029.1|gi|169751511	1.1021	8.67036e-10	7.02935e-09	9.50705	9.36607	9.30008	9.27061	10.0715	10.2485	10.4425	10.3152
711	CUST_7488_PI390410464	ACA69983.1			peptidase U32	peptidase U32	PFAM: peptidase U32~KEGG: ypi:YpsIP31758_3583 peptidase, U32 family;PROVISIONAL	YP_001722436	YPK_3716	YPK_3716	gb|ACA69983.1|gi|169752465	1.10202	2.99663e-08	1.52849e-07	9.91132	10.1348	9.95478	10.298	10.8554	11.4478	10.8556	11.3707
7731	CUST_1641_PI390410464	ACA69448.1			NAD-dependent epimerase/dehydratase	NAD-dependent epimerase/dehydratase	PFAM: NAD-dependent epimerase/dehydratase; 3-beta hydroxysteroid dehydrogenase/isomerase; polysaccharide biosynthesis protein CapD; dTDP-4-dehydrorhamnose reductase; Male sterility domain~KEGG: spe:Spro_2896 NAD-dependent epimerase/dehydratase;PROVISIONAL	YP_001721901	YPK_3179	YPK_3179	gb|ACA69448.1|gi|169751930	1.09988	8.68667e-10	7.02935e-09	9.88248	9.83618	9.61293	9.85487	11.4197	11.2096	11.3009	11.2335
3143	CUST_5735_PI390410464	ACA69130.1			hypothetical protein	YfaZ family protein	PFAM: YfaZ family protein~KEGG: ypa:YPA_0922 hypothetical protein;PROVISIONAL	YP_001721583	YPK_2854	YPK_2854	gb|ACA69130.1|gi|169751612	1.09901	1.73453e-09	1.26135e-08	10.2875	10.1657	10.1451	10.135	11.3593	11.1411	11.3117	11.2927
6678	CUST_7978_PI390410464	ACA67127.1		hemN-1	coproporphyrinogen III oxidase	oxygen-independent coproporphyrinogen III oxidase	catalyzes the oxygen-independent formation of protoporphyrinogen-IX from coproporphyrinogen-III;1.3.99.22;PROVISIONAL	YP_001719580	YPK_0826	YPK_0826	gb|ACA67127.1|gi|169749609	1.09744	5.94781e-10	5.12107e-09	9.07197	9.16796	9.25424	9.23285	10.7365	10.679	10.762	10.8139
1563	CUST_7942_PI390410464	ACA70500.1		fabV	trans-2-enoyl-CoA reductase	trans-2-enoyl-CoA reductase	enzyme from Treponema denticola exhibits NADH-dependent trans-2-enoyl-CoA reductase activity;1.3.1.44;PROVISIONAL	YP_001722953	YPK_4244	YPK_4244	gb|ACA70500.1|gi|169752982	1.09662	1.8821e-09	1.35492e-08	10.7914	10.7783	10.729	10.6743	11.8806	11.8215	11.9826	11.9292
393	CUST_6141_PI390410464	ACA68320.1		topA	DNA topoisomerase I	DNA topoisomerase I	catalyzes the ATP-dependent breakage of single-stranded DNA followed by passage and rejoining, maintains net negative superhelicity;PROVISIONAL	YP_001720773	YPK_2033	YPK_2033	gb|ACA68320.1|gi|169750802	1.09653	8.26715e-10	6.81802e-09	9.30253	9.25815	9.3388	9.34329	9.88397	10.0119	10.1388	10.0751
404	CUST_9982_PI390410464	ACA70025.1		ispB	octaprenyl diphosphate synthase	Polyprenyl synthetase	PFAM: Polyprenyl synthetase~KEGG: ypi:YpsIP31758_3613 octaprenyl-diphosphate synthase;PROVISIONAL	YP_001722478	YPK_3758	YPK_3758	gb|ACA70025.1|gi|169752507	1.09598	5.31789e-09	3.3131e-08	10.7961	10.9415	10.5538	10.8397	11.1783	11.1438	11.3446	11.2402
6428	CUST_2313_PI390410464	ACA69613.1	pssA	pssA	phosphatidylserine synthase	phospholipase D/Transphosphatidylase	catalyzes de novo synthesis of phosphatidylserine from CDP-diacylglycerol and L-serine which leads eventually to the production of phosphatidylethanolamine; bounds to the ribosome;PROVISIONAL	YP_001722066	YPK_3344	YPK_3344	gb|ACA69613.1|gi|169752095	1.09549	4.91807e-10	4.35644e-09	8.74118	8.90743	9.10282	8.82125	9.71579	9.87145	9.84209	9.93896
3805	CUST_3495_PI390410464	ACA68958.1		serS	seryl-tRNA synthetase	seryl-tRNA synthetase	catalyzes a two-step reaction, first charging a serine molecule by linking its carboxyl group to the alpha-phosphate of ATP, followed by transfer of the aminoacyl-adenylate to its tRNA;6.1.1.11;PROVISIONAL	YP_001721411	YPK_2681	YPK_2681	gb|ACA68958.1|gi|169751440	1.0953	6.66979e-09	4.06239e-08	11.9111	11.7618	11.6497	11.7039	12.6362	12.6028	12.632	12.7374
5416	CUST_10545_PI390410464	ACA70282.1		hemY	putative protoheme IX biogenesis protein	HemY protein	TIGRFAM: HemY protein~PFAM: HemY domain protein; Tetratricopeptide TPR_2 repeat protein~KEGG: yps:YPTB0181 putative protoheme IX biogenesis protein;PROVISIONAL	YP_001722735	YPK_4019	YPK_4019	gb|ACA70282.1|gi|169752764	1.09492	1.36577e-09	1.02255e-08	9.48229	9.54927	9.33497	9.51046	10.7355	10.6081	10.769	10.7989
2522	CUST_2522_PI390410464	ACA68849.1		frmB, fghA	S-formylglutathione hydrolase	S-formylglutathione hydrolase	KEGG: yps:YPTB1516 putative esterase~TIGRFAM: S-formylglutathione hydrolase~PFAM: putative esterase;3.1.2.12;PROVISIONAL	YP_001721302	YPK_2572	YPK_2572	gb|ACA68849.1|gi|169751331	1.09441	1.56208e-06	4.74913e-06	9.24937	9.00825	9.56635	9.16696	10.2943	10.2459	10.3598	10.2711
8857	CUST_1112_PI390410464	ACA66769.1		mreC	rod shape-determining protein MreC	rod shape-determining protein MreC	in some organisms this protein is a transmembrane protein while in others it is periplasmic; involved in some organisms with other components of the MreBCD complex and with penicillin binding proteins in the periplasm or cell wall;PROVISIONAL	YP_001719222	YPK_0466	YPK_0466	gb|ACA66769.1|gi|169749251	1.09121	2.6932e-09	1.85211e-08	9.21973	9.44504	9.31569	9.51875	10.6221	10.6141	10.4969	10.8049
7331	CUST_3253_PI390410464	ACA69432.1		ybbN	thioredoxin domain-containing protein	thioredoxin domain	PFAM: Thioredoxin domain~KEGG: ypm:YP_0842 putative thioredoxin;PROVISIONAL	YP_001721885	YPK_3161	YPK_3161	gb|ACA69432.1|gi|169751914	1.08898	1.44727e-09	1.07422e-08	9.95491	9.92674	9.84733	10.0052	11.141	11.1168	11.148	11.1505
10147	CUST_9694_PI390410464	ACA69172.1		rhlE	ATP-dependent RNA helicase RhlE	DEAD/DEAH box helicase domain protein	this helicase is not essential cell growth;PROVISIONAL	YP_001721625	YPK_2898	YPK_2898	gb|ACA69172.1|gi|169751654	1.08694	4.45386e-09	2.85751e-08	9.41546	8.96876	9.38023	9.28038	10.7163	10.62	10.6222	10.9469
5913	CUST_5728_PI390410464	ACA69513.1		cyoD	cytochrome o ubiquinol oxidase subunit IV	cytochrome o ubiquinol oxidase subunit IV	TIGRFAM: cytochrome o ubiquinol oxidase subunit IV~PFAM: cytochrome C oxidase subunit IV~KEGG: ypi:YpsIP31758_3101 cytochrome o ubiquinol oxidase, subunit IV;PROVISIONAL	YP_001721966	YPK_3244	YPK_3244	gb|ACA69513.1|gi|169751995	1.08395	4.22547e-07	1.56143e-06	10.4654	10.0281	10.0938	10.0356	11.7726	10.8231	11.5239	10.9032
2275	CUST_7672_PI390410464	ACA67885.1		menC	O-succinylbenzoate synthase	Mandelate racemase/muconate lactonizing protein	catalyzes the dehydration of 2-succinyl-6-hydroxy-2,4-cyclohexadiene-1-carboxylic acid to form O-succinylbenzoate;PROVISIONAL	YP_001720338	YPK_1592	YPK_1592	gb|ACA67885.1|gi|169750367	1.08052	9.62375e-10	7.66871e-09	9.98372	9.93018	9.87791	9.95113	11.1043	11.0259	11.0853	11.1664
7329	CUST_8798_PI390410464	ACA66562.1			hypothetical protein	OsmC family protein	PFAM: OsmC family protein~KEGG: yps:YPTB3728 putative redox protein;PROVISIONAL	YP_001719015	YPK_0249	YPK_0249	gb|ACA66562.1|gi|169749044	1.07978	1.00096e-08	5.74553e-08	10.7449	10.6475	10.4019	10.5167	12.0198	11.7284	11.9296	11.8207
2768	CUST_16_PI390410466	CAF25345.1			hypothetical protein	hypothetical protein	similar to Y. pestis YPCD1.73c;PROVISIONAL	YP_068415	pYV0002	pYV0002	emb|CAF25345.1|gi|51591545	1.07842	2.76238e-09	1.89666e-08	10.106	10.2576	9.99052	10.0934	10.9412	11.0437	11.0081	11.0039
5166	CUST_2949_PI390410464	ACA66770.1		mreD	rod shape-determining protein MreD	rod shape-determining protein MreD	part of cell wall structural complex MreBCD; transmembrane component;PROVISIONAL	YP_001719223	YPK_0467	YPK_0467	gb|ACA66770.1|gi|169749252	1.07792	1.3644e-09	1.02255e-08	9.33692	8.99193	9.10282	9.15426	9.93536	9.86481	9.81884	10.0814
1575	CUST_6223_PI390410464	ACA67889.1		rlmF	putative SAM-dependent methyltransferase	putative SAM-dependent methyltransferase	PFAM: protein of unknown function DUF890~KEGG: ypi:YpsIP31758_1491 hypothetical protein;PROVISIONAL	YP_001720342	YPK_1596	YPK_1596	gb|ACA67889.1|gi|169750371	1.07728	6.8998e-10	5.83568e-09	9.3284	9.21938	9.11624	9.11767	10.0966	10.0894	10.0331	10.0826
2612	CUST_1246_PI390410464	ACA68383.1			aldose 1-epimerase	Aldose 1-epimerase	PFAM: Aldose 1-epimerase~KEGG: ypm:YP_1956 uncharacterized enzyme related to aldose 1-epimerase;PROVISIONAL	YP_001720836	YPK_2097	YPK_2097	gb|ACA68383.1|gi|169750865	1.07303	8.06618e-09	4.7699e-08	12.0751	12.1146	11.8663	12.1173	12.7068	12.7038	12.8158	12.8203
793	CUST_1754_PI390410464	ACA68004.1		cobB	NAD-dependent deacetylase	Silent information regulator protein Sir2	Modulates the activities of several enzymes which are inactive in their acetylated form;PROVISIONAL	YP_001720457	YPK_1711	YPK_1711	gb|ACA68004.1|gi|169750486	1.07221	3.42014e-09	2.26867e-08	9.48229	9.29325	9.27235	8.81589	10.7113	10.5451	10.6933	10.5401
3664	CUST_3125_PI390410464	ACA66635.1			hexapaptide repeat-containing transferase	transferase hexapeptide repeat containing protein	PFAM: transferase hexapeptide repeat containing protein~KEGG: yps:YPTB3659 putative transferase;PROVISIONAL	YP_001719088	YPK_0322	YPK_0322	gb|ACA66635.1|gi|169749117	1.07197	1.21853e-09	9.40917e-09	10.4078	10.2712	10.3638	10.1393	11.2881	10.9935	11.1744	11.0517
1189	CUST_3199_PI390410464	ACA66938.1	dnaG	dnaG	DNA primase	DNA primase	synthesizes RNA primers at the replication forks;PROVISIONAL	YP_001719391	YPK_0635	YPK_0635	gb|ACA66938.1|gi|169749420	1.07181	2.41099e-08	1.25505e-07	9.33904	9.15921	8.96619	8.95402	10.3977	10.3637	10.3272	10.6749
6497	CUST_7159_PI390410464	ACA67120.1		yggX	hypothetical protein	probable Fe(2+)-trafficking protein	PFAM: Fe(II) trafficking protein YggX~KEGG: ypi:YpsIP31758_0818 putative Fe(2+) trafficking protein YggX;PROVISIONAL	YP_001719573	YPK_0819	YPK_0819	gb|ACA67120.1|gi|169749602	1.07046	1.19216e-09	9.24731e-09	10.2451	10.0755	10.1559	9.92392	11.206	11.1349	11.1744	11.2183
8400	CUST_9164_PI390410464	ACA69272.1	nagA	nagA	N-acetylglucosamine-6-phosphate deacetylase	N-acetylglucosamine-6-phosphate deacetylase	catalyzes the formation of glucosamine 6-phosphate from N-acetylglucosamine 6-phosphate;3.5.1.25;PROVISIONAL	YP_001721725	YPK_2998	YPK_2998	gb|ACA69272.1|gi|169751754	1.06996	1.94118e-09	1.38367e-08	10.3288	10.1803	10.0882	10.1457	10.9881	11.0026	10.8234	11.0169
545	CUST_9810_PI390410464	ACA67856.1		nuoE	NADH dehydrogenase subunit E	NADH-quinone oxidoreductase, E subunit	Catalyzes the transfer of electrons from NADH to quinone;PROVISIONAL	YP_001720309	YPK_1563	YPK_1563	gb|ACA67856.1|gi|169750338	1.06953	1.78491e-08	9.56917e-08	11.8124	11.6757	11.4076	11.4838	12.5651	12.259	12.5517	12.4181
2055	CUST_3790_PI390410464	ACA68932.1	mukB	mukB	cell division protein MukB	chromosome segregation and condensation protein MukB domain protein	SMC (structural maintenance of chromosomes) family of proteins; involved in chromosome condensatin and partitioning; forms a homodimer and the C-terminal is essential for DNA-binding activity while the purified N-terminal domain binds FtsZ; mutations result in cell division defects;PROVISIONAL	YP_001721385	YPK_2655	YPK_2655	gb|ACA68932.1|gi|169751414	1.06745	1.44071e-09	1.0712e-08	9.79078	9.80842	9.84329	9.96576	11.1738	11.1363	11.1639	11.2363
759	CUST_776_PI390410464	ACA66962.1		parE	DNA topoisomerase IV subunit B	DNA topoisomerase IV, B subunit	decatenates newly replicated chromosomal DNA and relaxes positive and negative DNA supercoiling;5.99.1.3;PROVISIONAL	YP_001719415	YPK_0659	YPK_0659	gb|ACA66962.1|gi|169749444	1.06437	2.85117e-09	1.9514e-08	9.00944	9.21376	9.32537	9.58968	10.2075	10.522	10.4062	10.6142
3365	CUST_3171_PI390410464	ACA69993.1		pnp	polynucleotide phosphorylase/polyadenylase	Polyribonucleotide nucleotidyltransferase	KEGG: ypa:YPA_2992 polyribonucleotide nucleotidyltransferase~PFAM: 3' exoribonuclease; RNA binding S1 domain protein; KH type 1 domain protein; Exoribonuclease, phosphorolytic domain 2; Polynucleotide phosphorylase, phosphorolytic RNA-binding, bacterial/organelle-type~SMART: KH domain protein;2.7.7.8;PROVISIONAL	YP_001722446	YPK_3726	YPK_3726	gb|ACA69993.1|gi|169752475	1.06146	7.17798e-08	3.34655e-07	11.4494	11.1754	11.0757	11.0269	12.3345	11.9702	12.2932	12.3009
2677	CUST_7222_PI390410464	ACA68415.1			endoribonuclease L-PSP	endoribonuclease L-PSP	PFAM: Endoribonuclease L-PSP~KEGG: ypi:YpsIP31758_2018 endoribonuclease L-PSP;PROVISIONAL	YP_001720868	YPK_2129	YPK_2129	gb|ACA68415.1|gi|169750897	1.06011	4.11656e-08	2.03232e-07	10.6158	9.94895	9.73269	9.81639	10.7454	10.8076	10.9641	10.8384
2871	CUST_11637_PI390410464	ACA69234.1		ybgC	acyl-CoA thioester hydrolase YbgC	acyl-CoA thioester hydrolase YbgC	catalyzes the hydrolysis of short chain aliphatic acyl-CoA thioesters; physiological role remains unknown; involved in phospholipid metabolism; part of the Tol/Pal system of proteins that are critical for maintaining the integrity of the cell envelope components;PROVISIONAL	YP_001721687	YPK_2960	YPK_2960	gb|ACA69234.1|gi|169751716	1.0595	2.66363e-08	1.37658e-07	10.2474	10.3555	10.0548	10.0597	10.8443	11.0207	11.0436	11.1169
3835	CUST_7531_PI390410464	ACA68829.1		udk	uridine kinase	uridine kinase	functions in pyrimidine salvage; pyrimidine ribonucleoside kinase; phosphorylates nucleosides or dinucleosides to make UMP or CMP using ATP or GTP as the donor;PROVISIONAL	YP_001721282	YPK_2552	YPK_2552	gb|ACA68829.1|gi|169751311	1.05948	7.62487e-09	4.54641e-08	10.7735	9.37618	9.34071	9.27061	11.0482	10.3303	10.3166	10.4572
205	CUST_8252_PI390410464	ACA70288.1		rffA	TDP-4-oxo-6-deoxy-D-glucose transaminase	TDP-4-keto-6-deoxy-D-glucose transaminase	catalyzes the formation of dTDP-D-fucosamine from dTDP-4-oxo-6-deoxy-D-glucose in enterobacterial common antigen biosynthesis;PROVISIONAL	YP_001722741	YPK_4026	YPK_4026	gb|ACA70288.1|gi|169752770	1.05807	2.67615e-09	1.84333e-08	10.5605	10.5232	10.4336	10.394	11.6721	11.4954	11.7603	11.6356
125	CUST_9761_PI390410464	ACA68042.1		cheA	chemotaxis protein CheA	CheA signal transduction histidine kinase	chemotactic sensory histidine kinase in two-component regulatory system with CheB and CheY; sensory histidine kinase/signal sensing protein; CheA is the histidine kinase component;PROVISIONAL	YP_001720495	YPK_1749	YPK_1749	gb|ACA68042.1|gi|169750524	1.05725	1.04168e-09	8.16837e-09	9.51082	9.08107	9.05017	9.38012	10.3914	10.0866	10.221	10.1776
1258	CUST_10425_PI390410464	ACA68469.1		pth	peptidyl-tRNA hydrolase	Aminoacyl-tRNA hydrolase	Enables the recycling of peptidyl-tRNAs produced at termination of translation;3.1.1.29;PROVISIONAL	YP_001720922	YPK_2186	YPK_2186	gb|ACA68469.1|gi|169750951	1.0564	1.14853e-09	8.95731e-09	9.86784	9.70786	9.79254	9.77823	10.399	10.3825	10.4906	10.5191
4618	CUST_10646_PI390410464	ACA70404.1		kbl	2-amino-3-ketobutyrate coenzyme A ligase	2-amino-3-ketobutyrate coenzyme A ligase	catalyzes the formation of 2-amino-3-oxobutanoate from acetyl-CoA and glycine;2.3.1.29;PROVISIONAL	YP_001722857	YPK_4145	YPK_4145	gb|ACA70404.1|gi|169752886	1.05335	1.24822e-08	7.00599e-08	10.3751	10.2699	10.1903	10.0665	11.6706	11.5565	11.597	11.6069
5178	CUST_337_PI390410464	ACA66854.1			putative lipoprotein	putative lipoprotein	KEGG: yps:YPTB3481 putative lipoprotein;PROVISIONAL	YP_001719307	YPK_0551	YPK_0551	gb|ACA66854.1|gi|169749336	1.04871	3.69677e-09	2.43715e-08	9.23349	9.35077	9.37465	9.34701	10.6752	10.6484	10.8184	10.759
1831	CUST_1348_PI390410464	ACA67578.1	hscA	hscA	chaperone protein HscA	Fe-S protein assembly chaperone HscA	involved in the maturation of iron-sulfur cluster-containing proteins;PROVISIONAL	YP_001720031	YPK_1280	YPK_1280	gb|ACA67578.1|gi|169750060	1.04148	3.24301e-09	2.18485e-08	10.1222	9.96076	9.80089	9.75456	11.0761	10.9897	11.0643	11.1833
5195	CUST_2354_PI390410464	ACA69839.1	pdxA	pdxA	4-hydroxythreonine-4-phosphate dehydrogenase	4-hydroxythreonine-4-phosphate dehydrogenase	catalyzes oxidation of 4-(phosphohydroxy)-L-threonine into 2-amino-3-oxo-4-(phosphohydroxy)butyric acid which decarboxylates to form 1-amino-3-(phosphohydroxy)propan-2-one (3-amino-2-oxopropyl phosphate);1.1.1.262;PROVISIONAL	YP_001722292	YPK_3572	YPK_3572	gb|ACA69839.1|gi|169752321	1.04124	1.22034e-09	9.40917e-09	9.5535	9.6958	9.7356	9.78511	10.7524	10.7787	10.8839	10.8941
2269	CUST_7272_PI390410464	ACA69571.1		nqrD	Na(+)-translocating NADH-quinone reductase subunit D	NADH:ubiquinone oxidoreductase, subunit D	Part of the NQR complex which catalyzes the reduction of ubiquinone-1 to ubiquinol by two successive reactions, coupled with the transport of Na(+) ions from the cytoplasm to the periplasm;PROVISIONAL	YP_001722024	YPK_3302	YPK_3302	gb|ACA69571.1|gi|169752053	1.0409	1.28067e-09	9.72363e-09	9.97007	10.0345	10.4064	10.1121	11.1266	11.0266	11.2081	11.2137
1374	CUST_5407_PI390410464	ACA67887.1		ybiB	glycosyl transferase family protein	glycosyl transferase family 3	PFAM: glycosyl transferase family 3~KEGG: yps:YPTB2555 hypothetical protein;PROVISIONAL	YP_001720340	YPK_1594	YPK_1594	gb|ACA67887.1|gi|169750369	1.04052	1.61766e-09	1.18436e-08	9.74666	9.51764	9.33114	9.60689	10.6489	10.5729	10.6164	10.6872
4223	CUST_2236_PI390410464	ACA66625.1	mscL	mscL	large-conductance mechanosensitive channel	large conductance mechanosensitive channel protein	forms homopentamer; channel that opens in response to pressure or hypoosmotic shock;PROVISIONAL	YP_001719078	YPK_0312	YPK_0312	gb|ACA66625.1|gi|169749107	1.03596	3.37385e-09	2.25185e-08	9.48229	9.64022	9.54994	9.52863	10.4584	10.4484	10.7024	10.6202
2523	CUST_6042_PI390410464	ACA67807.1		aroC	chorismate synthase	Chorismate synthase	catalyzes the formation of chorismate from 5-O-(1-carboxyvinyl)-3-phosphoshikimate in aromatic amino acid biosynthesis;4.2.3.5;PROVISIONAL	YP_001720260	YPK_1514	YPK_1514	gb|ACA67807.1|gi|169750289	1.03514	9.44815e-10	7.58849e-09	10.2257	9.98411	9.97338	10.0506	11.009	10.8093	10.9777	10.9707
893	CUST_11825_PI390410464	ACA66474.1		glgP-2	glycogen/starch/alpha-glucan phosphorylase	glycogen/starch/alpha-glucan phosphorylase	KEGG: ypi:YpsIP31758_3993 maltodextrin phosphorylase~TIGRFAM: glycogen/starch/alpha-glucan phosphorylase~PFAM: glycosyl transferase family 35;2.4.1.1;PROVISIONAL	YP_001718927	YPK_0161	YPK_0161	gb|ACA66474.1|gi|169748956	1.03373	3.71549e-08	1.84915e-07	9.65926	9.48997	9.31375	9.458	10.8406	10.4922	10.8384	10.4124
1839	CUST_294_PI390410466	CAF25405.1		yscX	yscX; type III secretion protein	putative type III secretion protein	similar to Y. pestis YPCD1.36c;PROVISIONAL	YP_068471	pYV0062	pYV0062	emb|CAF25405.1|gi|51591601	1.02871	1.91182e-09	1.37173e-08	9.29817	9.20811	9.17731	9.15213	10.2046	10.1494	10.2348	10.2257
2852	CUST_10355_PI390410464	ACA70028.1		mdh	malate dehydrogenase	malate dehydrogenase, NAD-dependent	oxidizes malate to oxaloacetate;PROVISIONAL	YP_001722481	YPK_3761	YPK_3761	gb|ACA70028.1|gi|169752510	1.02835	8.69224e-09	5.08176e-08	10.9817	10.885	10.7932	10.6698	12.2446	11.8059	12.1177	11.9412
2996	CUST_8242_PI390410464	ACA67450.1		pgm	phosphoglucomutase	phosphoglucomutase, alpha-D-glucose phosphate-specific	catalyzes the interconversion of alpha-D-glucose 1-phosphate to alpha-D-glucose 6-phosphate;PROVISIONAL	YP_001719903	YPK_1152	YPK_1152	gb|ACA67450.1|gi|169749932	1.02717	2.1596e-09	1.52161e-08	10.5486	10.4874	10.3676	10.3463	11.5317	11.2787	11.4408	11.3959
2514	CUST_4000_PI390410464	ACA67556.1			hypothetical protein	lipoprotein	KEGG: ypn:YPN_1223 lipoprotein;PROVISIONAL	YP_001720009	YPK_1258	YPK_1258	gb|ACA67556.1|gi|169750038	1.02458	4.68731e-09	2.98946e-08	9.55898	9.5358	9.53166	9.42312	10.5837	10.4384	10.5714	10.5191
1786	CUST_2125_PI390410464	ACA69058.1			hypothetical protein	conserved hypothetical protein	KEGG: yps:YPTB1312 hypothetical protein;PROVISIONAL	YP_001721511	YPK_2781	YPK_2781	gb|ACA69058.1|gi|169751540	1.02374	3.16948e-09	2.13865e-08	9.79852	9.6958	9.74861	9.55626	10.5815	10.3987	10.7124	10.4261
4827	CUST_2192_PI390410464	ACA68367.1	purU	purU	formyltetrahydrofolate deformylase	formyltetrahydrofolate deformylase	produces formate from formyl-tetrahydrofolate which is the major source of formate for PurT in de novo purine nucleotide biosynthesis; has a role in one-carbon metabolism; forms a homohexamer; activated by methionine and inhibited by glycine;PROVISIONAL	YP_001720820	YPK_2080	YPK_2080	gb|ACA68367.1|gi|169750849	1.02276	9.95245e-10	7.86152e-09	9.14652	9.26088	9.22147	9.82443	9.84558	9.9139	10.0201	10.203
3555	CUST_10531_PI390410464	ACA69462.1	hemH	hemH	ferrochelatase	Ferrochelatase	protoheme ferro-lyase; catalyzes the insertion of a ferrous ion into protoporphyrin IX to form protoheme; involved in protoheme biosynthesis; in some organisms this protein is membrane-associated while in others it is cytosolic;4.99.1.1;PROVISIONAL	YP_001721915	YPK_3193	YPK_3193	gb|ACA69462.1|gi|169751944	1.02248	1.33687e-08	7.42609e-08	10.2234	10.0708	10.1796	10.3191	10.9973	11.1119	11.2973	11.3989
4849	CUST_7693_PI390410464	ACA70457.1			hypothetical protein	protein of unknown function DUF1040	PFAM: protein of unknown function DUF1040~KEGG: ypi:YpsIP31758_0018 hypothetical protein;PROVISIONAL	YP_001722910	YPK_4198	YPK_4198	gb|ACA70457.1|gi|169752939	1.01901	6.84051e-09	4.14183e-08	10.1873	10.1672	10.2767	10.046	11.2949	11.2343	11.3487	11.4004
5341	CUST_5206_PI390410464	ACA68431.1	ruvC	ruvC	Holliday junction resolvase	crossover junction endodeoxyribonuclease RuvC	endonuclease; resolves Holliday structures; forms a complex of RuvABC; the junction binding protein RuvA forms a hexameric ring along with the RuvB helicase and catalyzes branch migration; RuvC then interacts with RuvAB to resolve the Holliday junction by nicking DNA strands of like polarity;3.1.22.4;PROVISIONAL	YP_001720884	YPK_2145	YPK_2145	gb|ACA68431.1|gi|169750913	1.01898	9.06231e-09	5.25077e-08	9.2938	9.29591	9.62865	9.47343	10.3225	10.306	10.4228	10.4866
4334	CUST_4558_PI390410464	ACA67184.1			CI repressor	CI repressor	PFAM: CI repressor~KEGG: plu:plu0028 hypothetical protein;PROVISIONAL	YP_001719637	YPK_0883	YPK_0883	gb|ACA67184.1|gi|169749666	1.01872	4.27041e-09	2.75294e-08	9.48804	9.47828	9.67178	9.52205	10.3619	10.426	10.3678	10.5237
6947	CUST_3317_PI390410464	ACA69982.1		ydcP-2, yegQ-2, yhbU-2	peptidase U32	peptidase U32	PFAM: peptidase U32~KEGG: ypi:YpsIP31758_3582 peptidase, U32 family;PROVISIONAL	YP_001722435	YPK_3715	YPK_3715	gb|ACA69982.1|gi|169752464	1.01843	2.23482e-08	1.16759e-07	9.42148	9.80093	9.33306	9.7219	10.3965	11.139	10.449	10.7433
5171	CUST_3181_PI390410464	ACA69852.1	ispH	ispH	4-hydroxy-3-methylbut-2-enyl diphosphate reductase	hydroxymethylbutenyl pyrophosphate reductase	catalyzes the conversion of 1-hydroxy-2-methyl-2-(E)-butenyl 4-diphosphate into isopentenyl diphosphate (IPP) and dimethylallyl diphosphate (DMAPP); functions in the nonmevalonate isoprenoid biosynthesis pathway;1.17.1.2;PROVISIONAL	YP_001722305	YPK_3585	YPK_3585	gb|ACA69852.1|gi|169752334	1.0168	7.11285e-09	4.27069e-08	10.9952	10.8991	10.7883	10.8116	11.9696	11.7819	11.9148	11.9728
140	CUST_5374_PI390410464	ACA67372.1		uppS	undecaprenyl pyrophosphate synthase	undecaprenyl diphosphate synthase	catalyzes the formation of undecaprenyl pyrophosphate from isopentenyl pyrophosphate;2.5.1.31;PROVISIONAL	YP_001719825	YPK_1071	YPK_1071	gb|ACA67372.1|gi|169749854	1.01046	5.13246e-09	3.21151e-08	9.50894	9.72181	9.42411	9.43892	10.3265	10.4406	10.386	10.5428
346	CUST_2796_PI390410464	ACA68012.1		hflD	hypothetical protein	high frequency lysogenization protein	HflD; UPF0274; in Escherichia coli this protein is peripherally associated with the membrane and appears to act with lambda CII protein; in Haemophilus influenzae a knockout of the HI0638 gene affected paracytosis;PROVISIONAL	YP_001720465	YPK_1719	YPK_1719	gb|ACA68012.1|gi|169750494	1.00874	1.75974e-09	1.27537e-08	9.65074	9.56925	9.47888	9.75456	10.6134	10.5326	10.5433	10.7597
8095	CUST_9381_PI390410464	ACA68440.1		yecM	hypothetical protein	protein of unknown function DUF991	PFAM: protein of unknown function DUF991~KEGG: ypi:YpsIP31758_2041 hypothetical protein;PROVISIONAL	YP_001720893	YPK_2154	YPK_2154	gb|ACA68440.1|gi|169750922	1.00774	1.94131e-09	1.38367e-08	9.44729	9.27716	9.34262	9.43367	10.929	10.8966	10.867	10.9907
755	CUST_3941_PI390410464	ACA68463.1	hemA	hemA	glutamyl-tRNA reductase	glutamyl-tRNA reductase	catalyzes the formation of glutamate-1-semialdehyde from glutamyl-tRNA(Glu) and NADPH; the second step of the pathway is catalyzed by glutamate-1-semialdehyde aminomutase which results in the formation of 5-aminolevulinic acid; functions in porphyrin (tetrapyrroles) biosynthesis; the crystal structure showed a C-terminal dimerization domain that appears to be absent in Chlamydial proteins;1.2.1.7…	YP_001720916	YPK_2180	YPK_2180	gb|ACA68463.1|gi|169750945	1.00532	2.38722e-09	1.66294e-08	9.75781	10.1138	9.89492	9.85749	10.6134	10.9416	10.8058	10.8884
216	CUST_120_PI390410464	ACA69790.1	murE	murE	UDP-N-acetylmuramoylalanyl-D-glutamate--2,6-diaminopimelate ligase	UDP-N-acetylmuramyl-tripeptide synthetase	involved in cell wall formation; peptidoglycan synthesis; cytoplasmic enzyme; catalyzes the addition of meso-diaminopimelic acid to the nucleotide precursor UDP-N-aceylmuramoyl-l-alanyl-d-glutamate;PROVISIONAL	YP_001722243	YPK_3523	YPK_3523	gb|ACA69790.1|gi|169752272	1.00494	1.03759e-08	5.93204e-08	10.3874	10.2603	10.0242	10.135	11.2764	11.0429	11.1907	11.1469
10006	CUST_4635_PI390410464	ACA70413.1	rpmB	rpmB	50S ribosomal protein L28	ribosomal protein L28	required for 70S ribosome assembly;PROVISIONAL	YP_001722866	YPK_4154	YPK_4154	gb|ACA70413.1|gi|169752895	1.00347	8.73309e-07	2.93032e-06	14.5555	14.392	14.1018	14.081	15.307	15.079	15.3487	15.4453
132	CUST_270_PI390410464	ACA67551.1		purL	phosphoribosylformylglycinamidine synthase	phosphoribosylformylglycinamidine synthase	catalyzes the formation of 2-(formamido)-N1-(5-phospho-D-ribosyl)acetamidine from N2-formyl-N1-(5-phospho-D-ribosyl)glycinamide and L-glutamine in purine biosynthesis;6.3.5.3;PROVISIONAL	YP_001720004	YPK_1253	YPK_1253	gb|ACA67551.1|gi|169750033	1.00133	4.0454e-09	2.6387e-08	9.38291	9.05615	8.8317	9.01611	10.1959	10.2318	10.1022	10.2842
3043	CUST_1860_PI390410464	ACA68661.1		fliT	flagellar biosynthesis protein FliT	flagellar export chaperone	binds flagellar cap subunits (FliD) and seems to prevents their oligomerization prior to its translocation through the flagellum-specific type III export pathway; acts as a repressor of flagellar class 2 operons by preventing FlhD2C2 to bind the promoter and inhibiting the FlhD2C2-dependent transcription; member of the type III cytoplasmic chaperone family;PROVISIONAL	YP_001721114	YPK_2384	YPK_2384	gb|ACA68661.1|gi|169751143	1.00102	2.19204e-09	1.53944e-08	8.72184	8.90045	9.27435	8.99728	10.0951	10.0636	10.1362	10.1243
13072	CUST_5621_PI390410464	ACA67599.1	xseA	xseA	exodeoxyribonuclease VII large subunit	exodeoxyribonuclease VII, large subunit	bidirectionally degrades single-stranded DNA into large acid-insoluble oligonucleotides;3.1.11.6;PROVISIONAL	YP_001720052	YPK_1301	YPK_1301	gb|ACA67599.1|gi|169750081	0.999971	1.3529e-09	1.01644e-08	9.14652	9.07488	9.04783	8.97821	10.3876	10.334	10.3758	10.3682
3978	CUST_10189_PI390410464	ACA70373.1	glpX	glpX	fructose 1,6-bisphosphatase II	fructose-1,6-bisphosphatase, class II	type II fructose 1,6-bisphosphatae; in Escherichia coli this protein forms a dimer and binds manganese;PROVISIONAL	YP_001722826	YPK_4114	YPK_4114	gb|ACA70373.1|gi|169752855	0.994991	3.13458e-09	2.12175e-08	9.52581	9.8919	9.68537	9.74045	10.6156	10.5688	10.6106	10.5926
2468	CUST_12101_PI390410464	ACA69783.1	ddl	ddl	D-alanine--D-alanine ligase	D-alanine--D-alanine ligase	D-alanine--D-alanine ligase; DdlA; DdlB; cytoplasmic; catalyzes the formation of D-alanyl-D-alanine from two D-alanines in peptidoglycan synthesis; there are two forms of this enzyme in Escherichia coli;6.3.2.4;PROVISIONAL	YP_001722236	YPK_3516	YPK_3516	gb|ACA69783.1|gi|169752265	0.994818	6.82656e-09	4.1392e-08	10.681	10.6744	10.6656	10.5846	11.6281	11.3672	11.5659	11.5315
6713	CUST_1018_PI390410464	ACA69242.1	sucA	sucA, kgd	2-oxoglutarate dehydrogenase E1 component	2-oxoglutarate dehydrogenase, E1 subunit	SucA; E1 component of the oxoglutarate dehydrogenase complex which catalyzes the formation of succinyl-CoA from 2-oxoglutarate; SucA catalyzes the reaction of 2-oxoglutarate with dihydrolipoamide succinyltransferase-lipoate to form dihydrolipoamide succinyltransferase-succinyldihydrolipoate and carbon dioxide;1.2.4.2;PROVISIONAL	YP_001721695	YPK_2968	YPK_2968	gb|ACA69242.1|gi|169751724	0.994432	4.68576e-09	2.98946e-08	9.75463	9.95064	9.75722	9.82309	10.8462	10.6121	10.7698	10.6406
2484	CUST_11352_PI390410464	ACA66965.1		parC	DNA topoisomerase IV subunit A	DNA topoisomerase IV, A subunit	decatenates newly replicated chromosomal DNA and relaxes positive and negative DNA supercoiling;5.99.1.3;PROVISIONAL	YP_001719418	YPK_0662	YPK_0662	gb|ACA66965.1|gi|169749447	0.993852	4.7959e-09	3.04518e-08	9.35381	9.53355	9.30008	9.21666	10.6382	10.6561	10.7187	10.7243
806	CUST_5001_PI390410464	ACA69696.1	truD	truD	tRNA pseudouridine synthase D	tRNA pseudouridine synthase D TruD	catalyzes the modification of U13 in tRNA(Glu);PROVISIONAL	YP_001722149	YPK_3429	YPK_3429	gb|ACA69696.1|gi|169752178	0.990423	2.61334e-09	1.80296e-08	10.531	10.5209	10.3797	10.5727	11.3304	11.1493	11.1933	11.3162
3215	CUST_11926_PI390410464	ACA69741.1		panD	aspartate alpha-decarboxylase	aspartate 1-decarboxylase	Converts L-aspartate to beta-alanine and provides the major route of beta-alanine production in bacteria. Beta-alanine is essential for the biosynthesis of pantothenate (vitamin B5);4.1.1.11;PROVISIONAL	YP_001722194	YPK_3474	YPK_3474	gb|ACA69741.1|gi|169752223	0.989286	6.40692e-09	3.91787e-08	10.9234	10.8626	10.5489	10.8377	11.8555	11.6643	11.7187	11.7176
2955	CUST_10158_PI390410464	ACA68072.1		msrC, yebR	hypothetical protein	GAF domain-containing protein	KEGG: ypi:YpsIP31758_1670 hypothetical protein;PROVISIONAL	YP_001720525	YPK_1781	YPK_1781	gb|ACA68072.1|gi|169750554	0.989095	7.76539e-09	4.62379e-08	10.0278	10.0878	10.2186	10.0356	11.0246	10.951	11.0515	11.1272
3714	CUST_6371_PI390410464	ACA69693.1	nlpD	nlpD	lipoprotein NlpD	peptidase M23B	outer membrane lipoprotein involved in stationary-phase cell survival; similar to LppB virulence determinant from Haemophilus somnus;PROVISIONAL	YP_001722146	YPK_3426	YPK_3426	gb|ACA69693.1|gi|169752175	0.988138	4.27169e-09	2.75294e-08	11.1148	11.1238	11.0027	10.8496	11.5477	11.3261	11.4969	11.4992
768	CUST_6756_PI390410464	ACA70082.1		frdD	fumarate reductase subunit D	fumarate reductase D subunit	in conjunction with FrdC acts to anchor the catalytic components of the fumarate reductase to the cytoplasmic membrane;PROVISIONAL	YP_001722535	YPK_3816	YPK_3816	gb|ACA70082.1|gi|169752564	0.987622	6.50497e-08	3.06801e-07	10.2541	10.4291	10.2331	10.3076	10.9755	11.3109	11.2743	11.3944
2613	CUST_11022_PI390410464	ACA69233.1		tolQ	colicin uptake protein TolQ	protein TolQ	membrane spanning protein in TolA-TolQ-TolR complex; involved in the tonB-independent uptake of group A colicins;PROVISIONAL	YP_001721686	YPK_2959	YPK_2959	gb|ACA69233.1|gi|169751715	0.987056	3.15079e-09	2.12938e-08	10.2246	10.186	10.0242	10.1425	10.7123	10.678	10.7043	10.8443
120	CUST_304_PI390410466	CAF25404.1		yscY	yscY; type III secretion protein	putative type III secretion protein	similar to Y. pestis YPCD1.35c;PROVISIONAL	YP_068470	pYV0061	pYV0061	emb|CAF25404.1|gi|51591600	0.986494	4.43527e-09	2.84983e-08	10.9528	10.4496	9.90011	10.0494	11.2494	11.0459	10.9304	11.0143
5663	CUST_3170_PI390410464	ACA66829.1	sspA	sspA	stringent starvation protein A	glutathione S-transferase domain	transcriptional activator; required for activation of bacteriophage P1 late promoter; induced by starvation;PROVISIONAL	YP_001719282	YPK_0526	YPK_0526	gb|ACA66829.1|gi|169749311	0.98068	1.24252e-07	5.31717e-07	12.1424	12.4423	12.0621	12.1638	13.2254	13.2237	13.4641	13.3307
11240	CUST_11928_PI390410464	ACA68114.1	rplT	rplT	50S ribosomal protein L20	ribosomal protein L20	binds directly to 23S ribosomal RNA prior to in vitro assembly of the 50S ribosomal subunit;PROVISIONAL	YP_001720567	YPK_1823	YPK_1823	gb|ACA68114.1|gi|169750596	0.97986	3.46086e-07	1.31153e-06	15.0816	14.7935	14.6578	14.577	15.8066	15.5343	15.7495	15.7306
168	CUST_3299_PI390410464	ACA66959.1			hypothetical protein	protein of unknown function DUF1249	PFAM: protein of unknown function DUF1249~KEGG: ypi:YpsIP31758_0575 hypothetical protein;PROVISIONAL	YP_001719412	YPK_0656	YPK_0656	gb|ACA66959.1|gi|169749441	0.978967	1.46502e-09	1.08553e-08	8.69564	9.05615	9.22354	8.8789	9.87492	10.1398	10.1522	10.1255
231	CUST_2963_PI390410464	ACA70302.1		ppiC	PpiC-type peptidyl-prolyl cis-trans isomerase	PpiC-type peptidyl-prolyl cis-trans isomerase	PFAM: PpiC-type peptidyl-prolyl cis-trans isomerase~KEGG: ypm:YP_3172 peptidyl-prolyl cis-trans isomerase C;PROVISIONAL	YP_001722755	YPK_4040	YPK_4040	gb|ACA70302.1|gi|169752784	0.978201	7.056e-09	4.24247e-08	9.94658	9.74932	9.38578	9.72334	11.0393	10.7884	10.8839	10.9277
1159	CUST_6690_PI390410464	ACA69541.1	proY	proY	putative proline-specific permease	amino acid permease-associated region	cryptic permease that may be involved in the transport of proline across the inner membrane; in Salmonella typhimurium, the proY gene is silent unless overexpressed on a multicopy plasmid or activated by a proZ mutation;PROVISIONAL	YP_001721994	YPK_3272	YPK_3272	gb|ACA69541.1|gi|169752023	0.976889	5.06252e-09	3.18356e-08	9.54065	9.20811	9.40416	9.81234	10.2983	10.1978	10.3482	10.4988
4332	CUST_9629_PI390410464	ACA68279.1			hypothetical protein	conserved hypothetical protein	KEGG: yps:YPTB2182 hypothetical protein;PROVISIONAL	YP_001720732	YPK_1990	YPK_1990	gb|ACA68279.1|gi|169750761	0.975851	4.24848e-09	2.7462e-08	10.3288	10.1092	10.1786	10.1796	11.0546	11.0814	11.0615	11.0176
613	CUST_9949_PI390410464	ACA69072.1		rplY	50S ribosomal protein L25	ribosomal protein L25	the Ctc family of proteins consists of two types, one that contains the N-terminal ribosomal protein L25 domain only which in Escherichia coli binds the 5S rRNA while a subset of proteins contain a C-terminal extension that is involved in the stress response;PROVISIONAL	YP_001721525	YPK_2795	YPK_2795	gb|ACA69072.1|gi|169751554	0.972898	1.05049e-07	4.59124e-07	12.9413	12.9192	12.6422	12.5984	13.72	13.7222	13.7701	13.8688
4679	CUST_2048_PI390410464	ACA67291.1		agaE	PTS system mannose/fructose/sorbose family transporter subunit IID	PTS system mannose/fructose/sorbose family IID component	PFAM: PTS system mannose/fructose/sorbose family IID component~KEGG: ypa:YPA_0434 putative PTS permease protein;PROVISIONAL	YP_001719744	YPK_0990	YPK_0990	gb|ACA67291.1|gi|169749773	0.971563	1.71259e-09	1.2475e-08	9.02269	8.99193	8.768	9.14573	9.89654	9.941	9.73972	9.98889
4392	CUST_9518_PI390410464	ACA70078.1		poxA	lysyl-tRNA synthetase	lysyl-tRNA synthetase-related protein GenX	lysine--tRNA ligase beta chain; poxA; class II aminoacyl tRNA synthetase; catalyzes a two-step reaction; first charging a lysine molecule by linking the carboxyl group to the alpha-phosphate of ATP; second by transfer of the aminoacyl-adenylate to its tRNA;PROVISIONAL	YP_001722531	YPK_3812	YPK_3812	gb|ACA70078.1|gi|169752560	0.970844	3.35286e-09	2.2448e-08	9.30035	9.12666	9.34832	9.39099	10.0281	10.144	9.98321	10.1194
1289	CUST_11075_PI390410464	ACA66475.1	malQ	malQ	4-alpha-glucanotransferase	4-alpha-glucanotransferase	amylomaltase; acts to release glucose from maltodextrins;2.4.1.25;PROVISIONAL	YP_001718928	YPK_0162	YPK_0162	gb|ACA66475.1|gi|169748957	0.967261	1.81215e-09	1.30675e-08	9.3284	9.13858	9.27834	9.16274	10.3567	10.1725	10.2095	10.1834
1546	CUST_5537_PI390410464	ACA68918.1	rlmL	rlmL	23S rRNA m(2)G2445 methyltransferase	putative RNA methylase	catalyzes the N2-methyl guanosine modification of the G2445 residue of 23S rRNA;PROVISIONAL	YP_001721371	YPK_2641	YPK_2641	gb|ACA68918.1|gi|169751400	0.967055	1.95017e-09	1.38768e-08	9.93679	9.81402	9.57773	9.9499	10.9176	10.7582	10.9312	11.0637
9315	CUST_5281_PI390410464	ACA70120.1		dnaB	replicative DNA helicase	replicative DNA helicase	unwinds double stranded DNA;PROVISIONAL	YP_001722573	YPK_3855	YPK_3855	gb|ACA70120.1|gi|169752602	0.966086	3.82953e-09	2.51697e-08	9.27176	9.36353	9.24	9.09349	10.3132	10.2725	10.3319	10.2711
9196	CUST_7775_PI390410464	ACA67806.1			N5-glutamine S-adenosyl-L-methionine-dependent methyltransferase	protein-(glutamine-N5) methyltransferase, ribosomal protein L3-specific	involved in methylation of ribosomal protein L3;2.1.1.72;PROVISIONAL	YP_001720259	YPK_1513	YPK_1513	gb|ACA67806.1|gi|169750288	0.965786	6.31183e-09	3.87072e-08	11.0929	10.6877	10.7529	10.5925	12.124	11.7757	12	11.9076
930	CUST_8875_PI390410464	ACA67559.1		nadE	NAD synthetase	NAD+ synthetase	NH(3)-dependent; catalyzes the formation of nicotinamide adenine dinucleotide (NAD) from nicotinic acid adenine dinucleotide (NAAD) using either ammonia or glutamine as the amide donor and ATP; ammonia-utilizing enzymes include the ones from Bacillus and Escherichia coli while glutamine-utilizing enzymes include the Mycobacterial one; forms homodimers;6.3.5.1;PROVISIONAL	YP_001720012	YPK_1261	YPK_1261	gb|ACA67559.1|gi|169750041	0.96468	8.80261e-09	5.12791e-08	9.56444	9.6693	9.67178	9.49375	10.4015	10.4237	10.4663	10.5374
3553	CUST_786_PI390410464	ACA66821.1		murA	UDP-N-acetylglucosamine 1-carboxyvinyltransferase	UDP-N-acetylglucosamine 1-carboxyvinyltransferase	adds enolpyruvyl to UDP-N-acetylglucosamine as a component of cell wall formation; gram-positive bacteria have 2 copies of MurA which are active;PROVISIONAL	YP_001719274	YPK_0518	YPK_0518	gb|ACA66821.1|gi|169749303	0.964667	4.03734e-09	2.63744e-08	10.4527	10.4698	10.1903	10.3426	11.3311	11.1328	11.2138	11.3146
235	CUST_6008_PI390410464	ACA69075.1		yejM	sulfatase	sulfatase	PFAM: sulfatase~KEGG: ypi:YpsIP31758_2723 sulfatase family protein;PROVISIONAL	YP_001721528	YPK_2798	YPK_2798	gb|ACA69075.1|gi|169751557	0.962772	1.7961e-09	1.29735e-08	9.28061	9.37366	9.28628	9.58968	10.9998	10.9185	11.0169	11.0555
12604	CUST_8400_PI390410464	ACA69299.1	lipB	lipB	lipoate-protein ligase B	lipoate-protein ligase B	lipoyl/octanoyltransferase; catalyzes the transfer of the lipoyl/octanoyl moiety of lipoyl/octanoyl-ACP onto lipoate-dependent enzymes like pyruvate dehydrogenase and the glycine cleavage system H protein;PROVISIONAL	YP_001721752	YPK_3026	YPK_3026	gb|ACA69299.1|gi|169751781	0.960765	7.16905e-09	4.29843e-08	8.91598	9.08415	9.05946	9.03007	10.7143	10.3459	10.6431	10.6945
10	CUST_1476_PI390410464	ACA70195.1		pepQ	proline dipeptidase	peptidase M24	catalyzes the hydrolysis of dipeptides with a proline at the C-terminal; also catalyzes the low efficiency hydrolysis of organophosphate di- and tri-esters;PROVISIONAL	YP_001722648	YPK_3932	YPK_3932	gb|ACA70195.1|gi|169752677	0.959808	6.99385e-09	4.22279e-08	9.80928	9.89013	9.68987	9.74752	10.6156	10.6091	10.7785	10.5661
587	CUST_8928_PI390410464	ACA68237.1		yrfG-2, yigB-2, yihX-2	nucleotidase	HAD-superfamily hydrolase, subfamily IA, variant 1	manganese-dependent 5'-nucleotidase; specific for 5'-UMP, 5'-dUMP, and 5'-dTMP; member of haloacid dehalogenase (HAD)-like hydrolase superfamily;PROVISIONAL	YP_001720690	YPK_1948	YPK_1948	gb|ACA68237.1|gi|169750719	0.958237	2.41187e-09	1.6774e-08	9.04104	9.16213	9.16228	9.1858	9.86398	10.0577	10.0432	10.0217
9945	CUST_3348_PI390410464	ACA69950.1			hypothetical protein	protein of unknown function DUF1260	PFAM: protein of unknown function DUF1260~KEGG: ypi:YpsIP31758_3548 hypothetical protein;PROVISIONAL	YP_001722403	YPK_3683	YPK_3683	gb|ACA69950.1|gi|169752432	0.956739	1.03456e-07	4.53542e-07	12.6997	12.4171	12.4365	12.3833	13.6187	13.0802	13.6469	13.4103
5933	CUST_7838_PI390410464	ACA67138.1		algH	hypothetical protein	putative transcriptional regulator	PFAM: protein of unknown function DUF179~KEGG: ypi:YpsIP31758_0835 hypothetical protein;PROVISIONAL	YP_001719591	YPK_0837	YPK_0837	gb|ACA67138.1|gi|169749620	0.955796	6.1401e-09	3.77616e-08	8.91598	9.10556	9.30008	9.18995	9.96466	10.1371	10.0084	10.1458
597	CUST_11791_PI390410464	ACA69449.1		wbyL	glycosyl transferase family protein	glycosyl transferase family 2	PFAM: glycosyl transferase family 2~KEGG: ypi:YpsIP31758_3038 glycosyl transferase, group 2 family protein;PROVISIONAL	YP_001721902	YPK_3180	YPK_3180	gb|ACA69449.1|gi|169751931	0.954575	2.46026e-08	1.27916e-07	10.8007	10.9975	10.7607	11.0029	11.3064	11.2912	11.5458	11.5599
1851	CUST_4253_PI390410464	ACA69781.1	ftsA	ftsA	cell division protein FtsA	cell division protein FtsA	ATP-binding involved in recruitment of FtsK to Z ring; essential cell division protein; colocalizes with FtsZ through direct interaction to the septal ring structure; structurally similar to eukaryotic actin; binds directly to the cell membrane;PROVISIONAL	YP_001722234	YPK_3514	YPK_3514	gb|ACA69781.1|gi|169752263	0.953894	2.05166e-08	1.08639e-07	9.81997	9.75515	9.5842	9.5038	10.5443	10.4562	10.5239	10.4791
2644	CUST_2323_PI390410464	ACA70274.1	dapF	dapF	diaminopimelate epimerase	Diaminopimelate epimerase	involved in lysine biosynthesis; DAP epimerase; produces DL-diaminopimelate from LL-diaminopimelate;5.1.1.7;PROVISIONAL	YP_001722727	YPK_4011	YPK_4011	gb|ACA70274.1|gi|169752756	0.953287	1.92324e-09	1.37763e-08	9.57708	9.53806	9.59384	9.59596	10.4278	10.3801	10.4652	10.432
2025	CUST_907_PI390410464	ACA67222.1		dsbC	thiol:disulfide interchange protein DsbC	thiol:disulfide interchange protein DsbC	DsbC; periplasmic protein with protein disulfide isomerase activity; this protein also shows disulfide oxidoreductase activity;PROVISIONAL	YP_001719675	YPK_0921	YPK_0921	gb|ACA67222.1|gi|169749704	0.953244	6.57186e-09	4.01303e-08	10.4319	10.2074	10.3083	10.2619	11.1189	11.0229	11.0458	11.1065
1540	CUST_7527_PI390410464	ACA68409.1	minE	minE	cell division topological specificity factor MinE	cell division topological specificity factor MinE	works in conjunction with MinC and MinD to enable cell division at the midpoint of the long axis of the cell;PROVISIONAL	YP_001720862	YPK_2123	YPK_2123	gb|ACA68409.1|gi|169750891	0.95302	2.81946e-08	1.44497e-07	11.303	11.064	10.893	11.0784	12.0177	11.6542	12.0052	11.8466
1689	CUST_10361_PI390410464	ACA69232.1		tolR	colicin uptake protein TolR	protein TolR	membrane spanning protein in TolA-TolQ-TolR complex; involved in the tonB-independent uptake of group A colicins;PROVISIONAL	YP_001721685	YPK_2958	YPK_2958	gb|ACA69232.1|gi|169751714	0.950455	3.3312e-09	2.23725e-08	10.0643	10.1788	10.2008	10.1011	11.3124	11.1778	11.42	11.3558
3047	CUST_2465_PI390410464	ACA68464.1	lolB	lolB	outer membrane lipoprotein LolB	outer membrane lipoprotein LolB	Incorporates lipoproteins in the outer membrane after they are released by the LolA protein;PROVISIONAL	YP_001720917	YPK_2181	YPK_2181	gb|ACA68464.1|gi|169750946	0.948593	5.5149e-09	3.42449e-08	9.66435	9.59546	9.94602	9.52863	10.6595	10.6714	10.6582	10.7195
1214	CUST_11699_PI390410464	ACA69534.1	queA	queA	S-adenosylmethionine--tRNA ribosyltransferase-isomerase	S-adenosylmethionine--tRNA-ribosyltransferase-isomerase	Synthesizes oQ from preQ1 in a single S-adenosylmethionine-requiring step;PROVISIONAL	YP_001721987	YPK_3265	YPK_3265	gb|ACA69534.1|gi|169752016	0.946454	7.79403e-08	3.60014e-07	9.20352	9.22778	9.55488	9.16906	10.0475	10.1965	10.0546	10.3834
508	CUST_6114_PI390410464	ACA69867.1		yaaA	hypothetical protein	protein of unknown function DUF328	PFAM: protein of unknown function DUF328~KEGG: ypm:YP_3720 hypothetical protein;PROVISIONAL	YP_001722320	YPK_3600	YPK_3600	gb|ACA69867.1|gi|169752349	0.945434	4.12333e-09	2.67736e-08	9.50137	9.16505	9.20061	9.18163	10.4352	10.2434	10.3609	10.2766
2836	CUST_3735_PI390410464	ACA67334.1			dinucleoside polyphosphate hydrolase	NUDIX hydrolase	hydrolyzes diadenosine polyphosphate;PROVISIONAL	YP_001719787	YPK_1033	YPK_1033	gb|ACA67334.1|gi|169749816	0.94444	2.20136e-08	1.15571e-07	10.6531	10.5812	10.4074	10.3389	11.1863	11.0207	11.1507	11.1688
2795	CUST_10026_PI390410464	ACA69423.1	cysS	cysS	cysteinyl-tRNA synthetase	cysteinyl-tRNA synthetase	catalyzes a two-step reaction; charges a cysteine by linking its carboxyl group to the alpha-phosphate of ATP then transfers the aminoacyl-adenylate to its tRNA;6.1.1.16;PROVISIONAL	YP_001721876	YPK_3152	YPK_3152	gb|ACA69423.1|gi|169751905	0.944097	7.92949e-09	4.70199e-08	10.4028	10.1213	10.0618	10.3566	11.1455	10.9217	11.1163	10.9946
3266	CUST_7944_PI390410464	ACA69698.1	ispD	ispD	2-C-methyl-D-erythritol 4-phosphate cytidylyltransferase	2-C-methyl-D-erythritol 4-phosphate cytidylyltransferase	4-diphosphocytidyl-2C-methyl-D-erythritol synthase; MEP cytidylyltransferase; MCT; catalyzes the formation of 4-diphosphocytidyl-2-C-methyl-D-erythritol from CTP and 2-C-methyl-D-erythritol 4-phosphate; involved in isoprenoid and isopentenyl-PP biosynthesis; forms homodimers;PROVISIONAL	YP_001722151	YPK_3431	YPK_3431	gb|ACA69698.1|gi|169752180	0.943922	6.7959e-09	4.12642e-08	9.31336	9.11464	8.99795	9.23888	10.2929	10.2574	10.3758	10.3974
842	CUST_11122_PI390410464	ACA69859.1	nhaA	nhaA	pH-dependent sodium/proton antiporter	Na+/H+ antiporter NhaA	exports sodium by using the electrochemical proton gradient to allow protons into the cell; functions in adaptation to high salinity and alkaline pH; activity increases at higher pH; downregulated at acidic pH;PROVISIONAL	YP_001722312	YPK_3592	YPK_3592	gb|ACA69859.1|gi|169752341	0.942318	4.64703e-09	2.97258e-08	8.90743	9.2389	9.26232	8.9069	10.2075	10.0994	10.2082	10.2041
1902	CUST_4368_PI390410464	ACA67159.1		rpiA	ribose-5-phosphate isomerase A	ribose 5-phosphate isomerase	Catalyzes D-ribose 5-phosphate --> D-ribulose 5-phosphate in the nonoxidative branch of the pentose phosphate pathway;5.3.1.6;PROVISIONAL	YP_001719612	YPK_0858	YPK_0858	gb|ACA67159.1|gi|169749641	0.942012	8.27372e-09	4.8659e-08	10.9375	10.9457	10.8687	10.9	11.7934	11.7457	11.7849	11.8144
1964	CUST_9780_PI390410464	ACA68954.1		pflB	formate acetyltransferase	formate acetyltransferase	KEGG: ypi:YpsIP31758_2589 formate acetyltransferase~TIGRFAM: formate acetyltransferase~PFAM: formate C-acetyltransferase glycine radical; pyruvate formate-lyase PFL;2.3.1.54;PROVISIONAL	YP_001721407	YPK_2677	YPK_2677	gb|ACA68954.1|gi|169751436	0.93753	4.92728e-07	1.8022e-06	14.0293	13.9684	13.696	13.633	14.955	14.9665	15.236	15.0207
1607	CUST_10876_PI390410464	ACA68723.1		dbpA	ATP-dependent RNA helicase DbpA	DEAD/DEAH box helicase domain protein	exhibits an RNA-dependent ATPase activity, specifically stimulated by bacterial 23S rRNA;PROVISIONAL	YP_001721176	YPK_2446	YPK_2446	gb|ACA68723.1|gi|169751205	0.93496	5.08008e-09	3.18801e-08	9.18241	9.27716	9.37278	9.29202	10.4401	10.3766	10.4261	10.5437
4625	CUST_115_PI390410464	ACA66541.1		dam	DNA adenine methylase	DNA adenine methylase	KEGG: ypi:YpsIP31758_3963 DNA adenine methylase~TIGRFAM: DNA adenine methylase~PFAM: D12 class N6 adenine-specific DNA methyltransferase;2.1.1.72;PROVISIONAL	YP_001718994	YPK_0228	YPK_0228	gb|ACA66541.1|gi|169749023	0.933479	5.62306e-09	3.48306e-08	9.62834	9.65691	9.4223	9.36366	10.6457	10.6856	10.6289	10.7417
2918	CUST_2041_PI390410464	ACA69995.1	truB	truB	tRNA pseudouridine synthase B	tRNA pseudouridine synthase B	catalyzes isomerization of specific uridines in RNA to pseudouridine; responsible for residues in T loops of many tRNAs;PROVISIONAL	YP_001722448	YPK_3728	YPK_3728	gb|ACA69995.1|gi|169752477	0.93203	3.03911e-09	2.06688e-08	9.06686	9.18243	9.13615	9.82711	9.67884	9.73425	9.64851	9.97556
7911	CUST_2599_PI390410464	ACA70001.1	glmM	glmM	phosphoglucosamine mutase	phosphoglucosamine mutase	catalyzes the conversion of glucosamine-6-phosphate to glucosamine-1-phosphate;PROVISIONAL	YP_001722454	YPK_3734	YPK_3734	gb|ACA70001.1|gi|169752483	0.931365	3.25137e-09	2.18705e-08	9.75781	9.7648	9.64265	9.76435	10.4967	10.5378	10.4758	10.4437
271	CUST_7062_PI390410464	ACA67850.1		yfbR	hypothetical protein	metal dependent phosphohydrolase	KEGG: ypi:YpsIP31758_1449 5'-nucleotidase YfbR~PFAM: metal-dependent phosphohydrolase HD sub domain~SMART: metal-dependent phosphohydrolase HD region;PROVISIONAL	YP_001720303	YPK_1557	YPK_1557	gb|ACA67850.1|gi|169750332	0.928022	4.08776e-09	2.65828e-08	8.98528	9.17666	9.31569	9.23688	9.3249	9.63431	9.67093	9.81876
2239	CUST_2430_PI390410464	ACA66454.1		asd	aspartate-semialdehyde dehydrogenase	aspartate-semialdehyde dehydrogenase	catalyzes the formation of 4-aspartyl phosphate from aspartate 4-semialdehyde;1.2.1.11;PROVISIONAL	YP_001718907	YPK_0141	YPK_0141	gb|ACA66454.1|gi|169748936	0.924816	3.35913e-09	2.2455e-08	10.1381	10.0217	9.96968	10.054	10.9831	10.9813	10.903	10.8524
4569	CUST_11325_PI390410464	ACA69981.1			sterol-binding domain-containing protein	Sterol-binding domain protein	PFAM: Sterol-binding domain protein~KEGG: ypp:YPDSF_3287 lipid carrier protein;PROVISIONAL	YP_001722434	YPK_3714	YPK_3714	gb|ACA69981.1|gi|169752463	0.924545	2.60949e-09	1.80296e-08	10.9646	10.8481	10.9341	10.8217	12.045	11.8592	11.9074	11.897
248	CUST_5164_PI390410464	ACA67894.1			hypothetical protein	protein of unknown function DUF218	PFAM: protein of unknown function DUF218~KEGG: ypi:YpsIP31758_1496 hypothetical protein;PROVISIONAL	YP_001720347	YPK_1601	YPK_1601	gb|ACA67894.1|gi|169750376	0.924473	8.08401e-09	4.77389e-08	9.637	9.49694	9.47193	9.54495	10.1974	10.1925	10.2411	10.1915
399	CUST_5867_PI390410464	ACA67593.1		yfgM	hypothetical protein	conserved hypothetical protein	KEGG: ypm:YP_2743 hypothetical protein;PROVISIONAL	YP_001720046	YPK_1295	YPK_1295	gb|ACA67593.1|gi|169750075	0.923663	3.72579e-08	1.85e-07	11.7192	11.8575	11.5186	11.5601	12.3542	12.3421	12.3635	12.444
7607	CUST_9138_PI390410464	ACA67371.1		dxr	1-deoxy-D-xylulose 5-phosphate reductoisomerase	1-deoxy-D-xylulose 5-phosphate reductoisomerase	catalyzes the NADP-dependent rearrangement and reduction of 1-deoxy-D-xylulose-5-phosphate (DXP) to 2-C-methyl-D-erythritol 4-phosphate;1.1.1.267;PROVISIONAL	YP_001719824	YPK_1070	YPK_1070	gb|ACA67371.1|gi|169749853	0.922431	6.28844e-09	3.86187e-08	9.47072	9.51993	9.86735	9.82309	10.1471	10.2005	9.96668	10.1085
10633	CUST_10593_PI390410464	ACA67119.1	mltC	mltC	murein transglycosylase C	Lytic transglycosylase catalytic	Murein hydrolase C; membrane-bound; lytic; catalyzes the cleavage of the beta-1,4-glycosidic bond between N-acetylmuramic acid and N-acetylglucosamine residues;PROVISIONAL	YP_001719572	YPK_0818	YPK_0818	gb|ACA67119.1|gi|169749601	0.918312	1.87793e-08	1.0018e-07	9.07706	9.29591	9.535	9.3264	10.0264	10.0894	10.0758	10.1411
1727	CUST_2607_PI390410464	ACA69851.1		dapB	dihydrodipicolinate reductase	Dihydrodipicolinate reductase	catalyzes the reduction of 2,3-dihydrodipicolinate to 2,3,4,5-tetrahydrodipicolinate in lysine and diaminopimelate biosynthesis;1.3.1.26;PROVISIONAL	YP_001722304	YPK_3584	YPK_3584	gb|ACA69851.1|gi|169752333	0.9161	1.64202e-08	8.88052e-08	10.4799	10.6029	10.4083	10.4713	11.1089	11.1521	11.3277	11.361
3128	CUST_9310_PI390410464	ACA68892.1		cnfy	cytotoxic necrotizing factor	cytotoxic necrotizing factor	PFAM: Cytotoxic necrotizing factor~KEGG: eci:UTI89_C4921 cytotoxic necrotizing factor 1;PROVISIONAL	YP_001721345	YPK_2615	YPK_2615	gb|ACA68892.1|gi|169751374	0.915588	1.26559e-08	7.085e-08	10.4895	10.097	10.2176	9.8834	10.9429	10.9297	10.9633	10.8791
3859	CUST_5004_PI390410464	ACA68952.1		ycaO	hypothetical protein	ribosomal protein S12 methylthiotransferase	PFAM: protein of unknown function DUF181~KEGG: ypi:YpsIP31758_2587 hypothetical protein;PROVISIONAL	YP_001721405	YPK_2675	YPK_2675	gb|ACA68952.1|gi|169751434	0.914861	8.69979e-09	5.08176e-08	9.24711	9.27175	9.3388	9.25879	9.81751	9.96449	9.90494	10.0689
342	CUST_10990_PI390410464	ACA69265.1	fur	fur	ferric uptake regulator	ferric uptake regulator, Fur family	negatively regulates a number of operons that encode enzymes involved in iron transport; activated by manganese; forms a homodimer;PROVISIONAL	YP_001721718	YPK_2991	YPK_2991	gb|ACA69265.1|gi|169751747	0.914141	4.37853e-08	2.15178e-07	10.6943	10.568	10.5381	10.4393	11.4352	11.1778	11.4598	11.4615
5007	CUST_8527_PI390410464	ACA67137.1		ruvX	Holliday junction resolvase-like protein	Holliday junction resolvase YqgF	similar to RuvC resolvase with substantial differences; NMR structural information suggests this protein is monomeric; unknown cellular function;PROVISIONAL	YP_001719590	YPK_0836	YPK_0836	gb|ACA67137.1|gi|169749619	0.913645	9.65531e-09	5.55696e-08	9.44926	9.34564	9.59544	9.73761	10.219	10.112	10.1362	10.2646
595	CUST_7662_PI390410464	ACA66587.1		tusB	sulfur transfer complex subunit TusB	sulfur relay protein TusB/DsrH	in Escherichai coli the heterohexameric TusBCD complex is involved in sulfur related that results in thiouridation to U34 position in some tRNAs;PROVISIONAL	YP_001719040	YPK_0274	YPK_0274	gb|ACA66587.1|gi|169749069	0.91356	3.7246e-08	1.85e-07	9.3475	9.37113	9.55981	9.39999	10.0084	10.2612	10.185	10.3014
2584	CUST_8679_PI390410464	ACA67980.1	acpP	acpP	acyl carrier protein	acyl carrier protein	carries the fatty acid chain in fatty acid biosynthesis;PROVISIONAL	YP_001720433	YPK_1687	YPK_1687	gb|ACA67980.1|gi|169750462	0.913395	2.44429e-07	9.60976e-07	14.4619	14.5437	14.2599	14.2539	15.274	15.2082	15.4713	15.3994
7281	CUST_7478_PI390410464	ACA67146.1		speA	arginine decarboxylase	arginine decarboxylase	catalyzes the formation of agmatine from arginine in putrescine and spermidine biosynthesis;PROVISIONAL	YP_001719599	YPK_0845	YPK_0845	gb|ACA67146.1|gi|169749628	0.911554	4.28677e-08	2.10909e-07	10.8948	10.7773	10.5872	10.6374	11.775	11.4073	11.7137	11.5034
6939	CUST_3212_PI390410464	ACA70119.1	alr	alr	alanine racemase	alanine racemase	converts L-alanine to D-alanine which is used in cell wall biosynthesis; binds one pyridoxal phosphate per monomer; forms a homodimer;5.1.1.1;PROVISIONAL	YP_001722572	YPK_3854	YPK_3854	gb|ACA70119.1|gi|169752601	0.910534	8.71222e-09	5.08213e-08	9.7028	9.69175	9.64729	9.70457	10.6296	10.4428	10.5423	10.6194
5793	CUST_417_PI390410464	ACA69557.1		proB	gamma-glutamyl kinase	glutamate 5-kinase	catalyzes the formation of glutamate 5-phosphate from glutamate in proline biosynthesis;2.7.2.11;PROVISIONAL	YP_001722010	YPK_3288	YPK_3288	gb|ACA69557.1|gi|169752039	0.909336	1.68328e-08	9.09224e-08	9.93679	9.81588	9.7995	9.83377	10.8801	10.9153	10.8392	10.9592
2723	CUST_4108_PI390410464	ACA66960.1		icc	metallophosphoesterase	metallophosphoesterase	PFAM: metallophosphoesterase; Calcineurin phosphoesterase domain protein~KEGG: yps:YPTB3397 Icc protein homologue;PROVISIONAL	YP_001719413	YPK_0657	YPK_0657	gb|ACA66960.1|gi|169749442	0.90901	3.40332e-09	2.26801e-08	11.5409	11.622	11.5341	11.6933	12.3008	12.0704	12.2457	12.2495
9072	CUST_2524_PI390410464	ACA68203.1			C32 tRNA thiolase	PP-loop domain protein	TtcA; YdaO; catalyzes the thiolation of cytosine 32 in specific tRNAs;PROVISIONAL	YP_001720656	YPK_1912	YPK_1912	gb|ACA68203.1|gi|169750685	0.907533	3.85838e-09	2.53206e-08	9.43742	9.31968	9.57935	9.44241	10.6101	10.4911	10.6029	10.639
1209	CUST_4150_PI390410464	ACA67989.1			purine nucleoside phosphoramidase	histidine triad (HIT) protein	PFAM: histidine triad (HIT) protein~KEGG: ypi:YpsIP31758_1588 histidine triad nucleotide-binding protein HinT;PROVISIONAL	YP_001720442	YPK_1696	YPK_1696	gb|ACA67989.1|gi|169750471	0.906359	8.25099e-09	4.85917e-08	9.72083	9.75321	9.82566	9.56429	10.1167	10.1978	10.404	10.2569
3086	CUST_6305_PI390410464	ACA67492.1		fdx	iron-sulfur cluster-binding protein	iron-sulfur cluster-binding protein	KEGG: ypi:YpsIP31758_1141 iron-sulfur cluster-binding protein;PROVISIONAL	YP_001719945	YPK_1194	YPK_1194	gb|ACA67492.1|gi|169749974	0.904933	7.87894e-08	3.63157e-07	8.95795	9.21938	9.48753	9.0416	10.2956	10.119	10.3046	10.2842
3087	CUST_4929_PI390410464	ACA68160.1		gloA	lactoylglutathione lyase	lactoylglutathione lyase	KEGG: ypi:YpsIP31758_1760 lactoylglutathione lyase~TIGRFAM: lactoylglutathione lyase~PFAM: Glyoxalase/bleomycin resistance protein/dioxygenase;4.4.1.5;PROVISIONAL	YP_001720613	YPK_1869	YPK_1869	gb|ACA68160.1|gi|169750642	0.904685	2.40059e-08	1.25116e-07	11.5697	11.3254	11.337	11.2255	12.457	12.1935	12.4711	12.3391
10350	CUST_8153_PI390410464	ACA69888.1		radA	DNA repair protein RadA	DNA repair protein RadA	Sms; stabilizes the strand-invasion intermediate during the DNA repair; involved in recombination of donor DNA and plays an important role in DNA damage repair after exposure to mutagenic agents;2.1.1.63;PROVISIONAL	YP_001722341	YPK_3621	YPK_3621	gb|ACA69888.1|gi|169752370	0.903372	5.2641e-08	2.54915e-07	9.72733	9.3379	10.1096	9.60378	10.4462	10.3036	10.3272	10.432
6851	CUST_1293_PI390410464	ACA68921.1		pyrD	dihydroorotate dehydrogenase 2	Dihydroorotate oxidase	catalyzes the conversion of dihydroorotate to orotate in the pyrimidine biosynthesis pathway; uses a flavin nucleotide as an essential cofactor; class 2 enzymes are monomeric and compared to the class 1 class 2 possess an extended N terminus, which plays a role in the membrane association of the enzyme and provides the binding site for the respiratory quinones that serve as physiological electron…	YP_001721374	YPK_2644	YPK_2644	gb|ACA68921.1|gi|169751403	0.902402	1.89958e-08	1.01084e-07	10.6893	10.5413	10.4733	10.4713	11.492	11.5051	11.4742	11.5913
7445	CUST_10168_PI390410464	ACA70123.1		dusA	tRNA-dihydrouridine synthase A	tRNA-dihydrouridine synthase A	TIGRFAM: TIM-barrel protein, yjbN family~PFAM: dihydrouridine synthase DuS~KEGG: yps:YPTB0372 tRNA-dihydrouridine synthase A;PROVISIONAL	YP_001722576	YPK_3858	YPK_3858	gb|ACA70123.1|gi|169752605	0.899017	9.2661e-09	5.36163e-08	9.77987	9.58023	9.68236	9.76435	10.6414	10.4473	10.596	10.5899
7733	CUST_6727_PI390410464	ACA70199.1		ubiD	3-octaprenyl-4-hydroxybenzoate carboxy-lyase	UbiD family decarboxylase	catalyzes the decarboxylation of 3-octaprenyl-4-hydroxy benzoate to 2-octaprenylphenol;PROVISIONAL	YP_001722652	YPK_3936	YPK_3936	gb|ACA70199.1|gi|169752681	0.896693	1.00235e-07	4.41217e-07	9.69453	9.74737	9.57287	9.62389	11.3793	11.1342	11.3376	11.3964
15	CUST_8939_PI390410464	ACA69901.1	rimI	rimI	ribosomal-protein-alanine N-acetyltransferase	ribosomal-protein-alanine acetyltransferase	alanine acetyltransferase that specifically acetylates ribosomal protein S18;2.3.1.128;PROVISIONAL	YP_001722354	YPK_3634	YPK_3634	gb|ACA69901.1|gi|169752383	0.89652	6.36024e-09	3.89486e-08	8.9441	8.98534	8.77365	9.1585	9.92838	9.98455	10.0772	10.1694
2257	CUST_11350_PI390410464	ACA66841.1			hypothetical protein	protein of unknown function UPF0102	PFAM: protein of unknown function UPF0102~KEGG: ypm:YP_3803 predicted endonuclease distantly related to archaeal Holliday junction resolvase;PROVISIONAL	YP_001719294	YPK_0538	YPK_0538	gb|ACA66841.1|gi|169749323	0.89624	7.01536e-09	4.22394e-08	10.3213	10.4327	10.1308	10.1521	11.264	11.1656	11.1467	11.1605
3783	CUST_157_PI390410466	CAF25408.1		yopN, lcrE	yopN, lcrE; membrane-bound Yop targeting protein	putative membrane-bound Yop targeting protein	similar to Y. pestis YPCD1.39c;PROVISIONAL	YP_068474	pYV0065	pYV0065	emb|CAF25408.1|gi|51591604	0.891953	6.8872e-09	4.16424e-08	10.0066	9.95908	10.1174	10.1858	11.2598	11.0706	11.1959	11.1035
2086	CUST_11273_PI390410464	ACA67176.1			putative global regulator	conserved hypothetical protein	physiological role is not clear; not essential for growth but mutants grow poorly; mutations suppress hda null mutations; may be involved in regulation of ATP-DnaA levels; may also be involved in regulation of tRNA modifications; can bind folic acid and tetrahydrofolate; forms a three domain ring-like structure with a central channel; structurally similar to DMGO protein from A. globiformis; show…	YP_001719629	YPK_0875	YPK_0875	gb|ACA67176.1|gi|169749658	0.89169	2.74302e-08	1.41084e-07	10.351	10.2887	10.1871	10.136	11.301	11.1432	11.1946	11.1764
1410	CUST_6404_PI390410464	ACA69903.1	rsmC	rsmC	16S ribosomal RNA m2G1207 methyltransferase	rRNA (guanine-N(2)-)-methyltransferase	16S rRNA M2G1207 methyltransferase; one of many enzymes that modify bases of the ribosomal RNA; this enzyme methylates the G at position 1207 of the small ribosomal subunit;PROVISIONAL	YP_001722356	YPK_3636	YPK_3636	gb|ACA69903.1|gi|169752385	0.889571	7.90388e-09	4.69327e-08	9.36218	9.38121	9.60023	9.31313	10.1988	10.1549	10.2146	10.2347
4869	CUST_2552_PI390410464	ACA67666.1		dapE	succinyl-diaminopimelate desuccinylase	succinyl-diaminopimelate desuccinylase	dapE-encoded N-succinyl-L,L-diaminopimelic acid desuccinylase (DapE), catalyzes the hydrolysis of N-succinyl-L,Ldiaminopimelate L,L-SDAP to L,L-diaminopimelate and succinate. It is a metalloprotease containing dinuclear active sites. Its structure is similar to the carboxypeptidase G2 from Pseudomonas sp. strain RS-16 and the aminopeptidase from Aeromonas proteolytica.;PROVISIONAL	YP_001720119	YPK_1372	YPK_1372	gb|ACA67666.1|gi|169750148	0.889407	4.89295e-09	3.09312e-08	9.39724	9.4923	9.46494	9.60378	10.6846	10.7164	10.6924	10.7783
4086	CUST_3879_PI390410464	ACA70076.1	psd	psd	phosphatidylserine decarboxylase	phosphatidylserine decarboxylase	catalyzes the decarboxylation of phosphatidyl-L-serine to phosphatidylethanoleamine;4.1.1.65;PROVISIONAL	YP_001722529	YPK_3810	YPK_3810	gb|ACA70076.1|gi|169752558	0.889117	1.47134e-08	8.12069e-08	9.22892	9.3223	9.86867	9.51875	10.2627	10.3255	10.283	10.4514
7567	CUST_4712_PI390410464	ACA69736.1		yadB	glutamyl-Q tRNA(Asp) synthetase	Glutamate--tRNA ligase	this tRNA synthetase lacks the tRNA anticodon interaction domain; instead this enzyme modifies tRNA(Asp) with glutamate by esterifying glutamate to the 2-amino-5-(4,5-dihydroxy-2-cyclopenten-1-yl) moiety of queosine generating a modified nucleoside at the first anticodon position of tRNAAsp; the modified tRNA does not bind elongation factor Tu;6.1.1.17;PROVISIONAL	YP_001722189	YPK_3469	YPK_3469	gb|ACA69736.1|gi|169752218	0.888086	2.06261e-08	1.09085e-07	9.37051	9.23057	9.28033	9.76156	9.87128	10.0606	9.89544	9.96616
2128	CUST_2907_PI390410464	ACA68371.1		xthA	exonuclease III	exodeoxyribonuclease III	removes the damaged DNA at cytosines and guanines by cleaving on the 3' side of the AP site by a beta-elimination reaction;PROVISIONAL	YP_001720824	YPK_2085	YPK_2085	gb|ACA68371.1|gi|169750853	0.887549	8.93134e-09	5.18886e-08	9.49567	9.1086	9.50296	9.04847	10.4191	10.3813	10.4118	10.3194
1467	CUST_1165_PI390410464	ACA67471.1		ung	uracil-DNA glycosylase	uracil-DNA glycosylase	Excises uracil residues from the DNA which can arise as a result of misincorporation of dUMP residues by DNA polymerase or due to deamination of cytosine;PROVISIONAL	YP_001719924	YPK_1173	YPK_1173	gb|ACA67471.1|gi|169749953	0.886993	1.59536e-08	8.67172e-08	9.29817	9.52902	9.57773	9.51875	9.97825	9.92032	10.1967	9.99814
7468	CUST_12169_PI390410464	ACA68653.1		fliY	cystine transporter subunit	extracellular solute-binding protein family 3	PFAM: extracellular solute-binding protein family 3~SMART: ionotropic glutamate receptor~KEGG: ypm:YP_1547 putative cystine-binding periplasmic protein;PROVISIONAL	YP_001721106	YPK_2376	YPK_2376	gb|ACA68653.1|gi|169751135	0.886507	2.66449e-07	1.03092e-06	10.2698	10.2327	10.23	10.0856	10.6404	10.9889	10.845	10.8509
4020	CUST_6410_PI390410464	ACA66638.1		birA	biotin--protein ligase	bifunctional BirA, biotin operon repressor/biotin--acetyl-CoA-carboxylase ligase	catalyzes the formation of biotinyl-5'-AMP, also acts as a transcriptional repressor of the biotin operon;6.3.4.15;PROVISIONAL	YP_001719091	YPK_0327	YPK_0327	gb|ACA66638.1|gi|169749120	0.884848	5.61865e-08	2.69658e-07	8.98799	9.15921	9.16874	9.458	10.168	10.1684	10.3023	10.3035
114	CUST_7969_PI390410464	ACA67292.1			PTS sorbose-specific transporter subunit IIC	phosphotransferase system PTS sorbose-specific IIC subunit	PFAM: phosphotransferase system PTS sorbose-specific IIC subunit~KEGG: ypa:YPA_0435 putative PTS permease protein;PROVISIONAL	YP_001719745	YPK_0991	YPK_0991	gb|ACA67292.1|gi|169749774	0.883753	1.82697e-08	9.77032e-08	9.37672	9.62757	9.304	9.89364	10.3145	10.4965	10.4217	10.4658
14292	CUST_12111_PI390410464	ACA69642.1	recA	recA	recombinase A	recA protein	catalyzes the hydrolysis of ATP in the presence of single-stranded DNA, the ATP-dependent uptake of single-stranded DNA by duplex DNA, and the ATP-dependent hybridization of homologous single-stranded DNAs;3.6.3.8;PROVISIONAL	YP_001722095	YPK_3375	YPK_3375	gb|ACA69642.1|gi|169752124	0.882964	3.09255e-08	1.56998e-07	9.75622	9.6958	9.82156	9.51378	10.5703	10.4997	10.5105	10.5952
5099	CUST_47_PI390410466	CAF25402.1		lcrR	hypothetical protein	hypothetical protein lcrR	similar to Y. pestis YPCD1.33c;PROVISIONAL	YP_068468	pYV0059	pYV0059	emb|CAF25402.1|gi|51591598	0.880636	5.16058e-09	3.22442e-08	9.72408	9.65067	9.73269	9.68261	10.9559	10.7858	10.9273	10.8266
1983	CUST_2134_PI390410464	ACA68537.1		ansP	amino acid permease-associated protein	amino acid permease-associated region	PFAM: amino acid permease-associated region~KEGG: ypm:YP_1679 L-asparagine permease;PROVISIONAL	YP_001720990	YPK_2256	YPK_2256	gb|ACA68537.1|gi|169751019	0.875878	2.02751e-08	1.07493e-07	9.15859	9.27446	9.42411	9.26471	10.0778	10.2344	10.1035	10.332
766	CUST_7275_PI390410464	ACA70474.1	gidB	gidB	16S rRNA methyltransferase GidB	methyltransferase GidB	glucose-inhibited division protein B; SAM-dependent methyltransferase; methylates the N7 position of guanosine in position 527 of 16S rRNA;PROVISIONAL	YP_001722927	YPK_4218	YPK_4218	gb|ACA70474.1|gi|169752956	0.875412	5.41246e-09	3.36714e-08	8.39588	8.71016	8.82627	8.88915	9.70766	9.69921	9.92062	9.91124
7063	CUST_10704_PI390410464	ACA70271.1		yrfG-3, yigB-3, yihX-3	flavin mononucleotide phosphatase	flavin mononucleotide phosphatase	YigB; member of the haloacid dehalogenase (HAD)-like hydrolases superfamily of protein; unknown function;PROVISIONAL	YP_001722724	YPK_4008	YPK_4008	gb|ACA70271.1|gi|169752753	0.874697	7.0112e-09	4.22394e-08	9.52953	9.34821	9.27035	9.48869	10.4596	10.49	10.5843	10.6116
3928	CUST_3929_PI390410464	ACA67165.1		ubiH	2-octaprenyl-6-methoxyphenyl hydroxylase	2-polyprenyl-6-methoxyphenol 4-hydroxylase	Oxygenase that introduces the hydroxyl group at carbon four of 2-octaprenyl-6-methoxyphenol resulting in the formation of 2-octaprenyl-6-methoxy-1,4-benzoquinone;PROVISIONAL	YP_001719618	YPK_0864	YPK_0864	gb|ACA67165.1|gi|169749647	0.872493	1.24583e-08	7.00167e-08	9.95353	10.1961	10.1096	10.017	10.7681	10.9612	10.8855	11.013
4423	CUST_765_PI390410464	ACA67374.1		rscP	zinc metallopeptidase RseP	membrane-associated zinc metalloprotease	catalyzes the cleavage of RseA which activates the sigmaE-mediated stress response;PROVISIONAL	YP_001719827	YPK_1073	YPK_1073	gb|ACA67374.1|gi|169749856	0.871971	1.22009e-08	6.89304e-08	9.77517	9.61267	9.8607	9.8705	10.2806	10.2788	10.2398	10.3954
1021	CUST_11725_PI390410464	ACA69784.1	murC	murC	UDP-N-acetylmuramate--L-alanine ligase	UDP-N-acetylmuramate--alanine ligase	Catalyzes the formation of UDP-N-acetylmuramoyl-L-alanine from UDP-N-acetylmuramate and L-alanine in peptidoglycan synthesis;PROVISIONAL	YP_001722237	YPK_3517	YPK_3517	gb|ACA69784.1|gi|169752266	0.870885	1.51378e-08	8.33355e-08	9.86489	9.83067	9.88317	9.6558	10.9025	10.7492	10.8159	10.8827
5892	CUST_1788_PI390410464	ACA68113.1	rpmI	rpmI	50S ribosomal protein L35	ribosomal protein L35	PFAM: ribosomal protein L35~KEGG: ypi:YpsIP31758_1714 ribosomal protein L35;PROVISIONAL	YP_001720566	YPK_1822	YPK_1822	gb|ACA68113.1|gi|169750595	0.869847	6.45376e-07	2.25881e-06	14.3892	14.1872	13.959	13.8735	15.1525	14.9199	15.1898	15.168
7645	CUST_6236_PI390410464	ACA67748.1		dmsB	dimethylsulfoxide reductase subunit B	dimethylsulfoxide reductase, chain B	TIGRFAM: dimethylsulfoxide reductase, chain B~PFAM: 4Fe-4S ferredoxin iron-sulfur binding domain protein~KEGG: ypi:YpsIP31758_1343 putative anaerobic dimethyl sulfoxide reductase, B subunit;PROVISIONAL	YP_001720201	YPK_1455	YPK_1455	gb|ACA67748.1|gi|169750230	0.866913	4.12162e-05	7.39948e-05	9.12456	9.1853	9.58742	9.06891	9.57095	10.098	9.80539	10.1904
347	CUST_9142_PI390410464	ACA69514.1		cyoE	protoheme IX farnesyltransferase	protoheme IX farnesyltransferase	converts protoheme IX and farnesyl diphosphate to heme O;PROVISIONAL	YP_001721967	YPK_3245	YPK_3245	gb|ACA69514.1|gi|169751996	0.865453	5.55619e-07	1.99995e-06	10.5038	10.4021	10.3325	10.3501	11.8486	11.075	11.5377	11.1605
10164	CUST_8122_PI390410464	ACA70456.1			serine/threonine protein kinase	aminoglycoside phosphotransferase	catalyzes the phosphorylation of protein substrates at serine and threonine residues in vitro; specific substrate in vivo has not been identified yet; plays a role in long-term cell survival and expression of surface appendages;PROVISIONAL	YP_001722909	YPK_4197	YPK_4197	gb|ACA70456.1|gi|169752938	0.865249	3.92282e-08	1.94112e-07	11.0173	10.8243	10.6293	10.833	12.0202	11.9357	12.0026	12.0549
242	CUST_4934_PI390410464	ACA67724.1		cysZ	putative sulfate transport protein CysZ	putative sulfate transport protein CysZ	putative role in sulfur assimilation;PROVISIONAL	YP_001720177	YPK_1430	YPK_1430	gb|ACA67724.1|gi|169750206	0.863341	9.35028e-09	5.40308e-08	8.8432	8.83244	9.1837	8.8917	9.69332	9.64791	9.71835	9.68603
6201	CUST_153_PI390410464	ACA67594.1		yfgL	outer membrane protein assembly complex subunit YfgL	outer membrane assembly lipoprotein YfgL	with YaeT, YfiO, and NlpB forms a complex involved in outer membrane protein biogenesis;PROVISIONAL	YP_001720047	YPK_1296	YPK_1296	gb|ACA67594.1|gi|169750076	0.862164	2.78628e-07	1.07385e-06	11.3052	11.1018	10.9309	10.9468	12.149	12.0334	12.1299	12.1494
1659	CUST_12050_PI390410464	ACA70279.1	hemC	hemC	porphobilinogen deaminase	porphobilinogen deaminase	transformation of porphobilinogen to hydroxymethylbilane in porphyrin biosynthesis;2.5.1.61;PROVISIONAL	YP_001722732	YPK_4016	YPK_4016	gb|ACA70279.1|gi|169752761	0.860988	9.54724e-09	5.5095e-08	9.81081	9.79529	9.74861	9.84039	10.4487	10.409	10.4566	10.4667
7053	CUST_7792_PI390410464	ACA70402.1		yibQ	hypothetical protein	protein of unknown function DUF610 YibQ	PFAM: protein of unknown function DUF610 YibQ~KEGG: ypi:YpsIP31758_0073 divergent polysaccharide deacetylase;PROVISIONAL	YP_001722855	YPK_4143	YPK_4143	gb|ACA70402.1|gi|169752884	0.860323	7.35272e-09	4.39631e-08	9.58784	9.45462	9.51146	9.60066	10.3876	10.4639	10.5042	10.5127
810	CUST_7844_PI390410464	ACA68351.1			dsDNA-mimic protein	protein of unknown function DUF440	highly acidic protein; the structure of the Haemophilus influenzae protein shows similarity to uracil DNA glycosylase inhibitor (Ugi); binds heat-unstable protein (HU-alpha) which is a histone-like protein;PROVISIONAL	YP_001720804	YPK_2064	YPK_2064	gb|ACA68351.1|gi|169750833	0.859333	9.70366e-09	5.57734e-08	9.79388	9.75902	9.638	9.55142	10.7914	10.6561	10.7267	10.7402
3872	CUST_10750_PI390410464	ACA68321.1			hypothetical protein	conserved hypothetical protein	KEGG: ypn:YPN_1685 hypothetical protein;PROVISIONAL	YP_001720774	YPK_2034	YPK_2034	gb|ACA68321.1|gi|169750803	0.858032	3.40698e-08	1.70945e-07	9.35381	9.12066	8.78209	8.99016	9.97825	9.98914	9.86982	10.1399
4175	CUST_8370_PI390410464	ACA69876.1		rob	AraC family transcriptional regulator	transcriptional regulator, AraC family	PFAM: helix-turn-helix- domain containing protein AraC type; transcription activator effector binding~KEGG: ypm:YP_3727 putative right origin-binding protein;PROVISIONAL	YP_001722329	YPK_3609	YPK_3609	gb|ACA69876.1|gi|169752358	0.854326	1.28518e-08	7.18532e-08	10.5595	10.4033	10.3449	10.2649	10.8998	10.7015	10.8694	10.8004
520	CUST_10068_PI390410464	ACA69723.1		yadS	hypothetical protein	protein of unknown function UPF0126	PFAM: protein of unknown function UPF0126~KEGG: ypm:YP_0299 hypothetical protein;PROVISIONAL	YP_001722176	YPK_3456	YPK_3456	gb|ACA69723.1|gi|169752205	0.852926	9.19031e-08	4.10418e-07	9.26953	8.96207	8.87706	8.95402	9.88577	9.69172	9.60841	9.75781
3525	CUST_8164_PI390410464	ACA69521.1		ispA	geranyltranstransferase	Polyprenyl synthetase	PFAM: Polyprenyl synthetase~KEGG: ypi:YpsIP31758_3111 geranyltranstransferase;PROVISIONAL	YP_001721974	YPK_3252	YPK_3252	gb|ACA69521.1|gi|169752003	0.852328	1.23145e-08	6.92993e-08	9.09474	9.02118	9.26835	9.05076	10.0794	10.0475	10.0098	10.1134
982	CUST_6301_PI390410464	ACA67971.1		rluC	23S rRNA pseudouridylate synthase C	pseudouridine synthase, RluA family	catalyzes the transformation of uracil to pseudouracil at nucleotides U955, U2504, and U2580 in 23S rRNA;3.2.1.17;PROVISIONAL	YP_001720424	YPK_1678	YPK_1678	gb|ACA67971.1|gi|169750453	0.848496	1.34092e-08	7.43902e-08	9.27619	9.08415	8.97358	9.09128	9.88757	9.82601	9.83383	9.96481
2090	CUST_148_PI390410464	ACA70057.1		rlmB	23S rRNA (guanosine-2'-O-)-methyltransferase	23S rRNA (guanosine-2'-O-)-methyltransferase	Specifically methylates the ribose of guanosine 2251 in 23S rRNA;PROVISIONAL	YP_001722510	YPK_3790	YPK_3790	gb|ACA70057.1|gi|169752539	0.847919	1.11734e-08	6.32913e-08	9.86489	9.89366	9.83653	9.73335	10.5317	10.4361	10.5011	10.5099
949	CUST_11120_PI390410464	ACA68485.1		rpiB-2	hypothetical protein	Ribose/galactose isomerase	PFAM: Ribose/galactose isomerase~KEGG: ypi:YpsIP31758_2095 hypothetical protein;PROVISIONAL	YP_001720938	YPK_2204	YPK_2204	gb|ACA68485.1|gi|169750967	0.846648	5.92612e-08	2.82525e-07	10.0013	10.3808	10.1881	10.1617	10.7788	10.9201	10.9481	10.9605
4213	CUST_5456_PI390410464	ACA68424.1		msbB	lipid A biosynthesis (KDO)2-(lauroyl)-lipid IVA acyltransferase	lipid A biosynthesis (KDO)2-(lauroyl)-lipid IVA acyltransferase	Transfers myristate or laurate, activated on ACP, to the lipid IVA moiety of (KDO)2-(lauroyl)-lipid IVA;PROVISIONAL	YP_001720877	YPK_2138	YPK_2138	gb|ACA68424.1|gi|169750906	0.846613	2.21934e-08	1.16238e-07	9.00411	9.18817	8.97112	9.15638	9.88216	10.0577	9.91437	10.2678
12163	CUST_10630_PI390410464	ACA66872.1		terX	stress protein	stress protein	PFAM: stress protein~KEGG: ypi:YpsIP31758_0507 tellurium resistance protein;PROVISIONAL	YP_001719325	YPK_0569	YPK_0569	gb|ACA66872.1|gi|169749354	0.842756	1.73831e-08	9.36599e-08	9.45905	9.64441	9.60818	9.53681	10.697	10.5851	10.6526	10.5759
3381	CUST_6541_PI390410464	ACA66792.1		yjgA	hypothetical protein	ribosome-associated protein	PFAM: protein of unknown function DUF615~KEGG: ypi:YpsIP31758_0425 hypothetical protein;PROVISIONAL	YP_001719245	YPK_0489	YPK_0489	gb|ACA66792.1|gi|169749274	0.842435	8.45922e-09	4.9682e-08	10.5884	10.4363	10.4672	10.4747	11.4866	11.2272	11.4316	11.3335
1782	CUST_1318_PI390410464	ACA67823.1		dedA	hypothetical protein	SNARE associated Golgi protein	PFAM: SNARE associated Golgi protein~KEGG: ypi:YpsIP31758_1421 DedA protein;PROVISIONAL	YP_001720276	YPK_1530	YPK_1530	gb|ACA67823.1|gi|169750305	0.841764	1.31732e-08	7.33646e-08	9.36218	9.21938	9.57449	9.21054	9.77145	9.85646	9.91906	9.98357
5407	CUST_4453_PI390410464	ACA67574.1		iscS	cysteine desulfurase	cysteine desulfurase IscS	catalyzes the removal of elemental sulfur from cysteine to produce alanine; involved in NAD biosynthesis;PROVISIONAL	YP_001720027	YPK_1276	YPK_1276	gb|ACA67574.1|gi|169750056	0.841089	1.90823e-07	7.74432e-07	10.9212	10.7811	10.7114	10.7152	11.8838	11.7735	11.9885	11.9111
8443	CUST_2960_PI390410464	ACA68671.1	fliI	fliI	flagellum-specific ATP synthase	ATPase, FliI/YscN family	involved in type III protein export during flagellum assembly;PROVISIONAL	YP_001721124	YPK_2394	YPK_2394	gb|ACA68671.1|gi|169751153	0.840925	1.05581e-08	6.02023e-08	9.59141	9.7934	9.49954	9.6543	10.4584	10.379	10.3871	10.4427
181	CUST_758_PI390410464	ACA68422.1		pykA	pyruvate kinase	pyruvate kinase	catalyzes the formation of phosphoenolpyruvate from pyruvate;2.7.1.40;PROVISIONAL	YP_001720875	YPK_2136	YPK_2136	gb|ACA68422.1|gi|169750904	0.839218	1.21329e-07	5.20758e-07	9.99723	10.3439	9.94978	10.0867	10.8285	11.3084	11.1939	11.2335
6671	CUST_7865_PI390410464	ACA69305.1		cspC-3	cold-shock DNA-binding domain-containing protein	cold-shock DNA-binding domain protein	PFAM: Cold-shock protein DNA-binding~KEGG: ypi:YpsIP31758_2959 cold-shock DNA-binding domain protein;PROVISIONAL	YP_001721758	YPK_3032	YPK_3032	gb|ACA69305.1|gi|169751787	0.837452	9.57079e-09	5.5157e-08	10.0527	9.9129	9.78414	9.85225	10.999	10.769	10.9327	10.8296
8102	CUST_10300_PI390410464	ACA69793.1	mraW	mraW	S-adenosyl-methyltransferase MraW	S-adenosyl-methyltransferase MraW	TIGRFAM: S-adenosyl-methyltransferase MraW~PFAM: methyltransferase~KEGG: ypm:YP_3637 predicted S-adenosylmethionine-dependent methyltransferase involved in cell envelope biogenesis;PROVISIONAL	YP_001722246	YPK_3526	YPK_3526	gb|ACA69793.1|gi|169752275	0.835296	9.95686e-08	4.38733e-07	10.5695	10.5163	10.2876	10.484	11.5449	11.3554	11.4277	11.5081
1808	CUST_2395_PI390410464	ACA69060.1			PA-phosphatase-like phosphoesterase	phosphoesterase PA-phosphatase related	PFAM: phosphoesterase PA-phosphatase related~KEGG: ypi:YpsIP31758_2706 PAP2 family protein;PROVISIONAL	YP_001721513	YPK_2783	YPK_2783	gb|ACA69060.1|gi|169751542	0.832772	1.04681e-08	5.97679e-08	9.43345	9.46413	9.51823	9.74752	10.2806	10.3195	10.2597	10.4202
5819	CUST_6235_PI390410464	ACA69699.1	ftsB	ftsB	cell division protein FtsB	Septum formation initiator	forms a complex with FtsL and FtsQ; colocalizes to the septal region of the dividing cell; membrane protein;PROVISIONAL	YP_001722152	YPK_3432	YPK_3432	gb|ACA69699.1|gi|169752181	0.827865	5.5697e-08	2.67767e-07	11.5634	11.3774	11.1846	11.3291	12.0619	11.9393	12.0487	12.0909
6680	CUST_7056_PI390410464	ACA67991.1			membrane lipoprotein lipid attachment site	membrane lipoprotein lipid attachment site	TIGRFAM: membrane lipoprotein lipid attachment site~KEGG: yps:YPTB2451 putative lipoprotein;PROVISIONAL	YP_001720444	YPK_1698	YPK_1698	gb|ACA67991.1|gi|169750473	0.824623	2.21946e-08	1.16238e-07	9.67448	9.62545	9.78274	9.90633	10.3684	10.3894	10.4588	10.5446
6805	CUST_5525_PI390410464	ACA69577.1	gmhA	gmhA	phosphoheptose isomerase	phosphoheptose isomerase	catalyzes the isomerization of sedoheptulose 7-phosphate to D-glycero-D-manno-heptose 7-phosphate;PROVISIONAL	YP_001722030	YPK_3308	YPK_3308	gb|ACA69577.1|gi|169752059	0.823217	1.01882e-07	4.47552e-07	12.2525	12.2326	11.9808	11.9823	13.0228	12.7864	12.9776	12.8994
5346	CUST_2644_PI390410464	ACA66961.1			esterase YqiA	protein of unknown function UPF0227	Displays esterase activity toward palmitoyl-CoA and pNP-butyrate;PROVISIONAL	YP_001719414	YPK_0658	YPK_0658	gb|ACA66961.1|gi|169749443	0.822458	3.03333e-08	1.54538e-07	8.96071	9.05301	9.69436	9.0779	10.0281	10.1522	10.1294	10.0851
440	CUST_10166_PI390410464	ACA70349.1		argE	acetylornithine deacetylase	acetylornithine deacetylase (ArgE)	catalyzes the formation of L-ornithine from N(2)-acetyl-L-ornithine in arginine biosynthesis;3.5.1.16;PROVISIONAL	YP_001722802	YPK_4090	YPK_4090	gb|ACA70349.1|gi|169752831	0.822031	1.74285e-08	9.37872e-08	9.37672	9.1939	9.27035	9.22478	10.394	10.275	10.3118	10.3003
3614	CUST_1986_PI390410464	ACA68049.1		cheY	chemotaxis regulatory protein CheY	response regulator receiver protein	chemotaxis regulator that, when phosphorylated, interacts with the flagellar motor causing the flagella to spin clockwise which causes the cell to tumble;PROVISIONAL	YP_001720502	YPK_1758	YPK_1758	gb|ACA68049.1|gi|169750531	0.82202	1.75628e-08	9.4392e-08	10.332	10.1378	10.1966	9.96333	10.8792	10.5585	10.6526	10.6499
2704	CUST_1797_PI390410464	ACA67427.1		ddpF-1	ABC transporter-like protein	ABC transporter related	PFAM: ABC transporter related~SMART: AAA ATPase~KEGG: ypm:YP_2465 putative transport ATPase;PROVISIONAL	YP_001719880	YPK_1129	YPK_1129	gb|ACA67427.1|gi|169749909	0.820491	1.07567e-07	4.68228e-07	9.47459	9.38872	9.55817	9.83111	10.0652	10.4889	10.3331	10.6633
3091	CUST_7876_PI390410464	ACA68460.1			invasion gene expression up-regulator SirB	Invasion gene expression up-regulator SirB	PFAM: Invasion gene expression up-regulator SirB~KEGG: ypm:YP_1867 hypothetical protein;PROVISIONAL	YP_001720913	YPK_2177	YPK_2177	gb|ACA68460.1|gi|169750942	0.818705	1.2583e-08	7.05338e-08	9.45514	9.4665	9.84194	9.64069	10.229	10.2084	10.2634	10.2391
8871	CUST_5250_PI390410464	ACA66830.1		sspB	ClpXP protease specificity-enhancing factor	stringent starvation protein B; ClpXP protease specificity-enhancing factor	PFAM: Stringent starvation protein B~KEGG: yps:YPTB3505 putative stringent starvation protein B;PROVISIONAL	YP_001719283	YPK_0527	YPK_0527	gb|ACA66830.1|gi|169749312	0.818487	8.89232e-07	2.96985e-06	13.6536	13.5367	13.1414	13.258	14.3154	14.0466	14.2637	14.1376
5288	CUST_6949_PI390410464	ACA70079.1		frdA	fumarate reductase flavoprotein subunit	fumarate reductase, flavoprotein subunit	part of four member fumarate reductase enzyme complex FrdABCD which catalyzes the reduction of fumarate to succinate during anaerobic respiration; FrdAB are the catalytic subcomplex consisting of a flavoprotein subunit and an iron-sulfur subunit, respectively; FrdCD are the membrane components which interact with quinone and are involved in electron transfer; the catalytic subunits are similar to…	YP_001722532	YPK_3813	YPK_3813	gb|ACA70079.1|gi|169752561	0.818284	5.86458e-07	2.09171e-06	12.6284	12.468	12.2598	12.3362	13.1206	13.2337	13.0672	13.282
1463	CUST_11504_PI390410464	ACA68278.1			hypothetical protein	hypothetical protein YPK_1989	PROVISIONAL	YP_001720731	YPK_1989	YPK_1989	gb|ACA68278.1|gi|169750760	0.817086	3.70837e-08	1.84775e-07	10.6097	10.4193	10.4219	10.6427	11.3977	11.3929	11.2328	11.3854
9396	CUST_870_PI390410464	ACA66810.1		lptA	lipopolysaccharide transport periplasmic protein LptA	lipopolysaccharide transport periplasmic protein LptA	LptA; periplasmic binding protein part of a putative ABC superfamily of uptake transporters; interacts with LptB protein, the ATP binding component of the uptake system;PROVISIONAL	YP_001719263	YPK_0507	YPK_0507	gb|ACA66810.1|gi|169749292	0.815896	2.89354e-07	1.11121e-06	10.4249	10.1672	9.95228	9.91766	10.6318	10.6061	10.5534	10.6406
8237	CUST_3978_PI390410464	ACA66862.1			oxidoreductase domain-containing protein	oxidoreductase domain protein	PFAM: oxidoreductase domain protein~KEGG: yps:YPTB3473 possible MocA-family oxidoreductase;PROVISIONAL	YP_001719315	YPK_0559	YPK_0559	gb|ACA66862.1|gi|169749344	0.815518	1.38233e-08	7.65885e-08	9.38085	9.17086	9.42591	9.458	10.4203	10.2382	10.3552	10.1984
6280	CUST_7462_PI390410464	ACA70338.1		oxyR	DNA-binding transcriptional regulator OxyR	transcriptional regulator, LysR family	Activates the expression of a regulon of hydrogen peroxide-inducible genes such as katG, gor, ahpC, ahpF, oxyS, dps, fur and grxA;PROVISIONAL	YP_001722791	YPK_4079	YPK_4079	gb|ACA70338.1|gi|169752820	0.815162	8.48032e-08	3.83888e-07	10.6976	10.7503	10.5799	10.5183	11.7716	11.4732	11.6178	11.5379
2371	CUST_1305_PI390410464	ACA66666.1		purD	phosphoribosylamine--glycine ligase	phosphoribosylamine--glycine ligase	catalyzes the formation of N(1)-(5-phospho-D-ribosyl)glycinamide from 5-phospho-D-ribosylamine and glycine in purine biosynthesis;6.3.4.13;PROVISIONAL	YP_001719119	YPK_0356	YPK_0356	gb|ACA66666.1|gi|169749148	0.814642	2.98986e-08	1.52685e-07	9.29161	9.35844	9.68236	9.42841	10.4693	10.265	10.4684	10.3934
2589	CUST_3959_PI390410464	ACA68795.1			hypothetical protein	conserved hypothetical protein	KEGG: yen:YE2760 hypothetical protein;PROVISIONAL	YP_001721248	YPK_2518	YPK_2518	gb|ACA68795.1|gi|169751277	0.813458	3.65634e-08	1.82605e-07	8.65204	9.10252	8.9108	9.00437	9.86032	10.1092	10.1213	10.3215
6523	CUST_9521_PI390410464	ACA66945.1		ygiM	putative signal transduction protein	SH3 domain protein	SMART: SH3 domain protein~KEGG: ypi:YpsIP31758_0561 hypothetical protein;PROVISIONAL	YP_001719398	YPK_0642	YPK_0642	gb|ACA66945.1|gi|169749427	0.813261	5.54239e-08	2.6695e-07	10.054	10.0955	9.9832	9.79743	10.7102	10.7247	10.7594	10.7644
3438	CUST_5180_PI390410464	ACA67274.1		bgaB	beta-galactosidase	Beta-galactosidase	PFAM: Glycoside hydrolase family 42 domain protein; Beta-galactosidase trimerisation domain protein; Beta-galactosidase domain protein~KEGG: ypi:YpsIP31758_0918 beta-galactosidase;3.2.1.23;PROVISIONAL	YP_001719727	YPK_0973	YPK_0973	gb|ACA67274.1|gi|169749756	0.813124	5.67299e-08	2.71963e-07	8.97168	9.13561	9.61924	9.1858	9.8194	9.86148	9.89862	9.81428
2069	CUST_11040_PI390410464	ACA68962.1		ftsK	cell division protein FtsK	cell divisionFtsK/SpoIIIE	PFAM: cell divisionFtsK/SpoIIIE~KEGG: yps:YPTB1401 putative cell division protein;PROVISIONAL	YP_001721415	YPK_2685	YPK_2685	gb|ACA68962.1|gi|169751444	0.812414	2.51616e-07	9.82184e-07	10.1671	10.1672	10.2103	9.92641	10.6721	10.7375	10.6777	10.8647
5087	CUST_541_PI390410464	ACA67422.1		cspB-1	cold-shock DNA-binding domain-containing protein	cold-shock DNA-binding domain protein	PFAM: Cold-shock protein DNA-binding~SMART: Cold shock protein~KEGG: ypm:YP_2460 cold shock protein;PROVISIONAL	YP_001719875	YPK_1124	YPK_1124	gb|ACA67422.1|gi|169749904	0.812036	1.11375e-07	4.82847e-07	8.47487	9.10556	8.82627	9.06665	9.66	9.71222	9.68935	9.87868
2012	CUST_9783_PI390410464	ACA67747.1		dmsC	putative anaerobic dimethyl sulfoxide reductase subunit C	putative anaerobic dimethyl sulfoxide reductase, C subunit	KEGG: ypi:YpsIP31758_1342 putative anaerobic dimethyl sulfoxide reductase, C subunit;PROVISIONAL	YP_001720200	YPK_1454	YPK_1454	gb|ACA67747.1|gi|169750229	0.811735	2.653e-07	1.02801e-06	9.20352	9.30917	9.33689	9.29009	9.67259	10.144	10.0897	10.2436
12426	CUST_6707_PI390410464	ACA67840.1		ulaB	PTS system lactose/cellobiose-specific transporter subunit IIB	phosphotransferase system lactose/cellobiose-specific IIB subunit	PFAM: phosphotransferase system lactose/cellobiose-specific IIB subunit~KEGG: ypi:YpsIP31758_1438 PTS system, lactose/cellobiose specific IIB subunit;PROVISIONAL	YP_001720293	YPK_1547	YPK_1547	gb|ACA67840.1|gi|169750322	0.807911	2.50188e-08	1.29923e-07	10.5179	10.2603	10.2071	10.1921	11.2744	11.1784	11.1939	11.1272
7292	CUST_8839_PI390410464	ACA68798.1			monosaccharide-transporting ATPase	Monosaccharide-transporting ATPase	PFAM: inner-membrane translocator~KEGG: ypa:YPA_0848 ribose transport system, permease protein;3.6.3.17;PROVISIONAL	YP_001721251	YPK_2521	YPK_2521	gb|ACA68798.1|gi|169751280	0.802315	2.11906e-08	1.11659e-07	9.17055	9.03718	9.0314	9.27257	9.71579	9.84132	9.65976	9.79165
855	CUST_2140_PI390410464	ACA68000.1		lolC	outer membrane-specific lipoprotein transporter subunit LolC	lipoprotein releasing system, transmembrane protein, LolC/E family	part of the ATP-dependent transport system LolCDE; responsible for the localization of lipoproteins to the periplasmic surface of the outer membrane;PROVISIONAL	YP_001720453	YPK_1707	YPK_1707	gb|ACA68000.1|gi|169750482	0.801778	2.39244e-08	1.24842e-07	8.84618	9.31443	9.14491	9.17326	9.43972	9.90583	9.83217	9.86429
4226	CUST_8822_PI390410464	ACA68548.1		fimZ	two component LuxR family transcriptional regulator	two component transcriptional regulator, LuxR family	PFAM: regulatory protein LuxR; response regulator receiver~KEGG: ypi:YpsIP31758_2160 DNA-binding response regulator, LuxR family;PROVISIONAL	YP_001721001	YPK_2269	YPK_2269	gb|ACA68548.1|gi|169751030	0.801042	6.66514e-08	3.1297e-07	8.7571	8.79155	8.71906	9.08237	9.44462	9.47994	9.55115	9.45029
5941	CUST_3651_PI390410464	ACA68031.1			hypothetical protein	hypothetical protein YPK_1738	PROVISIONAL	YP_001720484	YPK_1738	YPK_1738	gb|ACA68031.1|gi|169750513	-0.802997	1.90342e-08	1.01163e-07	10.9212	11.0299	10.8825	10.6298	9.64305	9.82942	9.79181	9.63272
6468	CUST_3601_PI390410464	ACA67852.1		rovM	LysR family transcriptional regulator	transcriptional regulator, LysR family	PFAM: regulatory protein LysR; LysR substrate-binding~KEGG: ypk:y1629 NADH dehydrogenase transcriptional regulator, LysR family;PROVISIONAL	YP_001720305	YPK_1559	YPK_1559	gb|ACA67852.1|gi|169750334	-0.805329	7.81897e-08	3.60779e-07	10.3426	10.3245	10.0745	10.2727	9.14413	9.43359	9.32015	9.33826
3941	CUST_15_PI390410464	ACA68056.1			hypothetical protein	conserved hypothetical protein	KEGG: ypm:YP_1817 hypothetical protein;PROVISIONAL	YP_001720509	YPK_1765	YPK_1765	gb|ACA68056.1|gi|169750538	-0.807255	8.99412e-08	4.03437e-07	9.74024	9.61267	9.36905	9.51544	8.83331	8.82352	8.82006	8.82144
1037	CUST_1205_PI390410464	ACA68274.1	fumC	fumC	fumarate hydratase	fumarate hydratase, class II	class II family (does not require metal); tetrameric enzyme; fumarase C; reversibly converts (S)-malate to fumarate and water; functions in the TCA cycle;PROVISIONAL	YP_001720727	YPK_1985	YPK_1985	gb|ACA68274.1|gi|169750756	-0.807958	1.3317e-08	7.40695e-08	9.57168	9.6877	9.88185	9.61927	8.83704	8.95724	9.1012	8.85375
7517	CUST_5634_PI390410464	ACA67474.1			hypothetical protein	conserved hypothetical protein	KEGG: ypi:YpsIP31758_1124 hypothetical protein;PROVISIONAL	YP_001719927	YPK_1176	YPK_1176	gb|ACA67474.1|gi|169749956	-0.810379	5.7905e-07	2.06872e-06	10.2743	10.1672	9.97091	10.1827	9.40497	9.24203	9.34591	9.36096
1650	CUST_3467_PI390410464	ACA69830.1		impC-2	hypothetical protein	protein of unknown function DUF796	PFAM: protein of unknown function DUF796~KEGG: ypi:YpsIP31758_3434 hypothetical protein;PROVISIONAL	YP_001722283	YPK_3563	YPK_3563	gb|ACA69830.1|gi|169752312	-0.811232	3.16818e-08	1.6027e-07	9.81845	10.1526	9.80505	10.1328	8.9166	9.22659	9.02214	9.1732
3785	CUST_1693_PI390410464	ACA69663.1			hypothetical protein	conserved hypothetical protein	KEGG: ypi:YpsIP31758_3263 hypothetical protein;PROVISIONAL	YP_001722116	YPK_3396	YPK_3396	gb|ACA69663.1|gi|169752145	-0.812939	6.1872e-07	2.18865e-06	9.05401	9.2389	9.32537	9.69729	8.44233	8.59861	8.40175	8.62112
5801	CUST_11384_PI390410464	ACA68305.1			hypothetical protein	protein of unknown function DUF466	PFAM: protein of unknown function DUF466~KEGG: ypm:YP_2032 uncharacterized small protein;PROVISIONAL	YP_001720758	YPK_2018	YPK_2018	gb|ACA68305.1|gi|169750787	-0.813274	1.60351e-08	8.70505e-08	10.1944	10.248	10.2207	10.4323	9.11066	9.11921	9.13381	9.09908
1789	CUST_4466_PI390410464	ACA67659.1			hypothetical protein	hypothetical protein YPK_1365	PROVISIONAL	YP_001720112	YPK_1365	YPK_1365	gb|ACA67659.1|gi|169750141	-0.817467	5.57303e-08	2.67767e-07	10.3191	9.94555	10.1624	10.111	9.3035	8.90973	9.05372	9.04152
6761	CUST_4050_PI390410464	ACA68343.1			hypothetical protein	hypothetical protein YPK_2056	PROVISIONAL	YP_001720796	YPK_2056	YPK_2056	gb|ACA68343.1|gi|169750825	-0.820668	5.86371e-08	2.80169e-07	9.60911	9.64441	9.61766	10.0217	8.82584	8.95724	8.82339	8.83032
783	CUST_6863_PI390410464	ACA69009.1			hypothetical protein	protein of unknown function DUF1418	YbjC; located in the same operon as the nfsA gene; member of the soxRS regulon which mediates in part the increased levels of superoxide in response to oxidative stress; induced by paraquat; regulated by SoxS; unknown function;PROVISIONAL	YP_001721462	YPK_2732	YPK_2732	gb|ACA69009.1|gi|169751491	-0.820751	1.07394e-08	6.11551e-08	9.87956	10.0281	10.2092	10.1154	9.29268	9.30956	9.33893	9.29176
4128	CUST_7601_PI390410464	ACA69036.1		psaA	pH 6 antigen	pH 6 antigen precursor (antigen 4) (adhesin)	KEGG: yps:YPTB1334 pH 6 antigen precursor (antigen 4) (adhesin);PROVISIONAL	YP_001721489	YPK_2759	YPK_2759	gb|ACA69036.1|gi|169751518	-0.820804	1.30528e-08	7.27882e-08	9.41344	9.61481	9.2194	9.46145	8.52292	8.69129	8.7056	8.71036
605	CUST_353_PI390410466	CAF25452.1			hypothetical protein	hypothetical protein	similar to Q9RPN3 ORF4. Yersinia pestis. Score = 63.2 bits (152), Expect = 8e-10 Identities = 32/74 (43%;PROVISIONAL	YP_068518	pYptb0010	pYptb0010	emb|CAF25452.1|gi|51591649	-0.823584	1.88153e-08	1.00247e-07	10.3823	9.99892	10.1472	10.1382	9.62158	9.20836	9.38031	9.43286
3399	CUST_1871_PI390410464	ACA70191.1			transposase IS3/IS911 family protein	transposase IS3/IS911 family protein	PFAM: transposase IS3/IS911 family protein~KEGG: yps:pYV0018 putative transposase;PROVISIONAL	YP_001722644	YPK_3926	YPK_3926	gb|ACA70191.1|gi|169752673	-0.82424	1.86681e-08	9.97098e-08	11.4489	11.4324	11.3021	11.3087	10.5143	10.2675	10.425	10.2992
1090	CUST_812_PI390410464	ACA66930.1			hypothetical protein	hypothetical protein YPK_0627	KEGG: plu:plu4369 hypothetical protein;PROVISIONAL	YP_001719383	YPK_0627	YPK_0627	gb|ACA66930.1|gi|169749412	-0.825412	1.61741e-08	8.76947e-08	10.3489	10.0551	9.83111	10.0205	9.57095	9.26237	9.20205	9.17553
6106	CUST_8115_PI390410464	ACA66448.1		gntT	gluconate transporter	gluconate transporter	TIGRFAM: gluconate transporter~PFAM: Gluconate transporter; Citrate transporter~KEGG: yps:YPTB3797 putative indonate/gluconate permease, GntP family;PROVISIONAL	YP_001718901	YPK_0135	YPK_0135	gb|ACA66448.1|gi|169748930	-0.826087	3.59253e-08	1.79627e-07	10.3169	9.88837	10.0075	10.0402	9.41249	8.88375	8.7726	8.76078
9161	CUST_7937_PI390410464	ACA67888.1			hypothetical protein	protein of unknown function DUF1471	PFAM: protein of unknown function DUF1471~KEGG: yps:YPTB2554 hypothetical protein;PROVISIONAL	YP_001720341	YPK_1595	YPK_1595	gb|ACA67888.1|gi|169750370	-0.833378	1.52246e-08	8.35994e-08	10.1719	10.1168	10.0014	10.1154	9.04774	9.17658	8.95684	8.95203
3610	CUST_926_PI390410464	ACA67472.1		grcA	autonomous glycyl radical cofactor GrcA	formate C-acetyltransferase glycine radical	stress-induced glycyl radical protein that can replace an oxidatively damaged pyruvate formate-lyase subunit;PROVISIONAL	YP_001719925	YPK_1174	YPK_1174	gb|ACA67472.1|gi|169749954	-0.834667	0.000160297	0.000246899	15.8631	16.1749	15.6965	15.7259	15.1048	14.5278	15.3904	14.9831
662	CUST_9811_PI390410464	ACA67880.1			hypothetical protein	hypothetical protein YPK_1587	PROVISIONAL	YP_001720333	YPK_1587	YPK_1587	gb|ACA67880.1|gi|169750362	-0.835085	1.05872e-07	4.61781e-07	8.65204	8.89695	9.27435	9.18371	8.00216	8.15475	8.28137	8.22843
585	CUST_7994_PI390410464	ACA69278.1		miaB	(dimethylallyl)adenosine tRNA methylthiotransferase	tRNA-i(6)A37 thiotransferase enzyme MiaB	catalyzes the formation of 2-methylthio-N6-(dimethylallyl)adenosine (ms(2)i(6)A) at position 37 in tRNAs that read codons beginning with uridine from N6-(dimethylallyl)adenosine (i(6)A);PROVISIONAL	YP_001721731	YPK_3005	YPK_3005	gb|ACA69278.1|gi|169751760	-0.839181	8.03761e-08	3.68105e-07	11.8476	11.632	11.545	11.4443	10.6616	10.5534	10.707	10.5563
1015	CUST_200_PI390410464	ACA68357.1		oppA	extracellular solute-binding protein	extracellular solute-binding protein family 5	PFAM: extracellular solute-binding protein family 5~KEGG: yps:YPTB2105 ABC transporter, periplasmic oligopeptide-binding protein oppA;PROVISIONAL	YP_001720810	YPK_2070	YPK_2070	gb|ACA68357.1|gi|169750839	-0.843004	2.0742e-08	1.09564e-07	10.1296	10.0022	10.0606	10.0494	9.19439	9.03901	9.3916	9.22134
1358	CUST_649_PI390410464	ACA68198.1	zntB	zntB	zinc transporter	Mg2 transporter protein CorA family protein	PFAM: Mg2 transporter protein CorA family protein~KEGG: ypp:YPDSF_0807 CorA-like Mg2+ transporter protein;PROVISIONAL	YP_001720651	YPK_1907	YPK_1907	gb|ACA68198.1|gi|169750680	-0.844077	1.11487e-08	6.32913e-08	11.1388	11.0291	10.9214	10.9339	10.1152	10.0416	10.023	10.0371
2933	CUST_34_PI390410466	CAF25361.1			transposase;hypothetical protein		identical to Y. pestis YPCD1.93;PROVISIONAL;similar to Yersinia pestis YPCD1.93 transposase (100% evalue=2.E-44); Ralstonia solanacearum RS00015 tISRso12a, RSc2707; ISRSO12-transposase orfA protein (79.3% evalue=2.E-34);PROVISIONAL	YP_068429;YP_068847	pYV0018;YPTB0301		emb|CAF25361.1|gi|51591559	-0.844548	2.7686e-08	1.4206e-07	11.5441	11.3899	11.2328	11.1612	10.5669	10.2912	10.2999	10.2646
3448	CUST_9657_PI390410464	ACA68436.1		yecN	hypothetical protein	conserved hypothetical protein	KEGG: ypi:YpsIP31758_2037 hypothetical protein;PROVISIONAL	YP_001720889	YPK_2150	YPK_2150	gb|ACA68436.1|gi|169750918	-0.844985	1.59822e-07	6.61573e-07	10.8069	11.1623	10.8924	10.8223	9.90901	10.28	10.3319	10.2787
6425	CUST_12045_PI390410464	ACA67441.1		ccrB-2	CrcB protein	CrcB protein	TIGRFAM: CrcB protein~PFAM: Camphor resistance CrcB protein~KEGG: yps:YPTB2932 putative membrane protein;PROVISIONAL	YP_001719894	YPK_1143	YPK_1143	gb|ACA67441.1|gi|169749923	-0.845412	8.21241e-08	3.74914e-07	10.3956	10.3921	10.3629	10.253	9.24858	9.59473	9.43808	9.51614
3866	CUST_2486_PI390410464	ACA66839.1			hypothetical protein	transport-associated	PFAM: transport-associated~SMART: Transport-associated and nodulation region~KEGG: ypi:YpsIP31758_0472 putative YraP protein;PROVISIONAL	YP_001719292	YPK_0536	YPK_0536	gb|ACA66839.1|gi|169749321	-0.846097	6.50661e-08	3.06801e-07	12.4484	12.2464	12.0586	12.1184	11.385	11.3387	11.3516	11.4024
2176	CUST_7188_PI390410464	ACA68306.1		mipB	fructose-6-phosphate aldolase	transaldolase	similar to transaldolase from Escherichia coli; many organisms have multiple copies;2.2.1.2;PROVISIONAL	YP_001720759	YPK_2019	YPK_2019	gb|ACA68306.1|gi|169750788	-0.847659	1.52927e-08	8.38664e-08	10.2575	10.2299	10.4751	9.99695	9.24297	9.25984	9.35285	9.14733
7759	CUST_8087_PI390410464	ACA66339.1		yiaF	putative lipoprotein	putative lipoprotein	KEGG: ypi:YpsIP31758_4129 putative lipoprotein;PROVISIONAL	YP_001718792	YPK_0025	YPK_0025	gb|ACA66339.1|gi|169748821	-0.859986	6.26257e-08	2.9692e-07	11.3866	11.2883	11.1425	11.1474	10.698	10.58	10.7594	10.6782
1354	CUST_10368_PI390410464	ACA68517.1			hypothetical protein	conserved hypothetical protein	KEGG: yps:YPTB1954 hypothetical protein;PROVISIONAL	YP_001720970	YPK_2236	YPK_2236	gb|ACA68517.1|gi|169750999	-0.863401	2.19892e-08	1.15571e-07	9.93959	9.75515	9.75722	10.0402	9.10758	9.02718	9.0874	9.01317
6853	CUST_1963_PI390410464	ACA70047.1			hypothetical protein	conserved hypothetical protein	KEGG: ypa:YPA_0084 hypothetical protein;PROVISIONAL	YP_001722500	YPK_3780	YPK_3780	gb|ACA70047.1|gi|169752529	-0.863523	5.52054e-09	3.42449e-08	10.293	10.2187	10.4037	10.2599	9.33285	9.23947	9.36893	9.14495
589	CUST_2284_PI390410464	ACA66819.1		mlaB	putative anti-sigma B factor antagonist	putative anti-sigma B factor antagonist	KEGG: ypm:YP_3826 putative anti-sigma B factor antagonist;PROVISIONAL	YP_001719272	YPK_0516	YPK_0516	gb|ACA66819.1|gi|169749301	-0.865555	4.97738e-08	2.42668e-07	11.6261	11.6118	11.4194	11.5027	10.4103	10.4528	10.6145	10.4734
3837	CUST_10884_PI390410464	ACA68037.1		mgtB	magnesium-translocating P-type ATPase	magnesium-translocating P-type ATPase	KEGG: yps:YPTB2410 Mg(2+) transport protein B, P-type ATPase~TIGRFAM: ATPase, P-type (transporting), HAD superfamily, subfamily IC; magnesium-translocating P-type ATPase~PFAM: cation transporting ATPase domain protein; Haloacid dehalogenase domain protein hydrolase; E1-E2 ATPase-associated domain protein;3.6.3.2;PROVISIONAL	YP_001720490	YPK_1744	YPK_1744	gb|ACA68037.1|gi|169750519	-0.873495	2.51649e-07	9.82184e-07	8.9301	8.68605	8.97358	9.86791	8.13422	8.64954	8.26682	8.50773
11337	CUST_4771_PI390410464	ACA69616.1		clpB	protein disaggregation chaperone	ATP-dependent chaperone ClpB	KEGG: ypi:YpsIP31758_3212 chaperone ClpB~TIGRFAM: ATP-dependent chaperone ClpB~PFAM: AAA ATPase central domain protein; Clp domain protein; ATPase associated with various cellular activities AAA_5; ATPase AAA-2 domain protein~SMART: AAA ATPase;PROVISIONAL	YP_001722069	YPK_3349	YPK_3349	gb|ACA69616.1|gi|169752098	-0.877869	8.72998e-08	3.93534e-07	12.7338	12.4736	12.2466	12.2423	11.5253	11.3637	11.4528	11.4403
6028	CUST_10373_PI390410464	ACA67440.1	ccrB	ccrB-1	camphor resistance protein CrcB	Camphor resistance CrcB protein	may be involved in chromosome condensation; overexpression in Escherichia coli protects against decondensation by camphor; overexpressing the protein results in an increase in supercoiling;PROVISIONAL	YP_001719893	YPK_1142	YPK_1142	gb|ACA67440.1|gi|169749922	-0.879962	4.89854e-08	2.39096e-07	10.091	10.0598	10.0733	9.90507	9.17979	9.38339	9.19434	9.21909
2281	CUST_7210_PI390410464	ACA68149.1		cfa	cyclopropane-fatty-acyl-phospholipid synthase	Cyclopropane-fatty-acyl-phospholipid synthase	catalyzes the transfer of a methylene group from S-adenosyl-L-methionine to the cis double bond of an unsaturated fatty acid chain resulting in the replacement of the double bond with a methylene bridge;2.1.1.79;PROVISIONAL	YP_001720602	YPK_1858	YPK_1858	gb|ACA68149.1|gi|169750631	-0.881033	4.8237e-09	3.05833e-08	9.67111	9.62545	9.79254	9.71326	8.96845	9.11642	8.97194	9.00009
3059	CUST_6956_PI390410464	ACA69283.1		ybeJ/gltI	glutamate and aspartate transporter subunit	extracellular solute-binding protein family 3	PFAM: extracellular solute-binding protein family 3~KEGG: ypi:YpsIP31758_2920 glutamate/aspartate ABC transporter, periplasmic glutamate/aspartate-binding protein;PROVISIONAL	YP_001721736	YPK_3010	YPK_3010	gb|ACA69283.1|gi|169751765	-0.881779	4.84962e-09	3.07024e-08	9.7028	9.77822	9.8766	9.57068	8.76854	8.85729	9.05938	8.80049
1292	CUST_11003_PI390410464	ACA67332.1	tas	tas	putative aldo-keto reductase	aldo/keto reductase	complements the prephenate dehydrogenase dysfunction of an Escherichia coli tyrosine auxotroph strain; member of the aldo/keto reductase 2 family; crystal structure of purified Escherichia coli protein shows bound NADPH;PROVISIONAL	YP_001719785	YPK_1031	YPK_1031	gb|ACA67332.1|gi|169749814	-0.882776	3.15468e-08	1.59775e-07	11.5279	11.3481	11.1941	11.1242	10.4741	10.4726	10.5574	10.3824
155	CUST_3616_PI390410464	ACA67458.1			hypothetical protein	conserved hypothetical protein	KEGG: ypi:YpsIP31758_1109 hypothetical protein;PROVISIONAL	YP_001719911	YPK_1160	YPK_1160	gb|ACA67458.1|gi|169749940	-0.885245	6.1556e-07	2.18106e-06	10.7361	10.6506	10.4146	10.419	9.7279	9.66903	9.74678	9.93346
1234	CUST_8669_PI390410464	ACA68559.1			hypothetical protein	hypothetical protein YPK_2282	PROVISIONAL	YP_001721012	YPK_2282	YPK_2282	gb|ACA68559.1|gi|169751041	-0.886722	6.79331e-07	2.36039e-06	9.48421	9.66312	9.7254	9.75876	8.58611	8.95099	8.95684	8.73579
2733	CUST_6597_PI390410464	ACA70367.1			hypothetical protein	conserved hypothetical protein	KEGG: ypm:YP_0102 hypothetical protein;PROVISIONAL	YP_001722820	YPK_4108	YPK_4108	gb|ACA70367.1|gi|169752849	-0.89101	8.93491e-08	4.01512e-07	12.2191	12.1641	12.143	11.9393	11.3939	11.1418	11.5177	11.2541
7824	CUST_484_PI390410464	ACA66901.1			hypothetical protein	conserved hypothetical protein	KEGG: ypi:YpsIP31758_0537 hypothetical protein;PROVISIONAL	YP_001719354	YPK_0598	YPK_0598	gb|ACA66901.1|gi|169749383	-0.891971	7.20629e-09	4.31475e-08	10.1695	10.1198	10.1461	10.0597	8.98197	9.03606	8.9629	9.19403
1598	CUST_1658_PI390410464	ACA66449.1		gntK, idnK	carbohydrate kinase	carbohydrate kinase, thermoresistant glucokinase family	KEGG: yps:YPTB3796 putative gluconokinase~TIGRFAM: carbohydrate kinase, thermoresistant glucokinase family~PFAM: shikimate kinase;2.7.1.12;PROVISIONAL	YP_001718902	YPK_0136	YPK_0136	gb|ACA66449.1|gi|169748931	-0.897945	1.22765e-08	6.92665e-08	10.0436	10.0472	10.1418	10.1869	8.95823	9.03606	8.95684	9.11129
10715	CUST_10845_PI390410464	ACA69276.1			hypothetical protein	conserved hypothetical protein	KEGG: ype:YPO2622 hypothetical protein;PROVISIONAL	YP_001721729	YPK_3002	YPK_3002	gb|ACA69276.1|gi|169751758	-0.90322	1.14732e-08	6.49043e-08	9.09976	9.05615	9.04783	9.21869	8.51367	8.59061	8.40619	8.51508
2005	CUST_4952_PI390410464	ACA69287.1			hypothetical protein	protein of unknown function DUF1451	PFAM: protein of unknown function DUF1451~KEGG: ypi:YpsIP31758_2924 hypothetical protein;PROVISIONAL	YP_001721740	YPK_3014	YPK_3014	gb|ACA69287.1|gi|169751769	-0.91258	1.56127e-08	8.50795e-08	10.8425	10.9609	10.7657	10.905	9.95439	9.76132	9.98768	9.79317
465	CUST_9059_PI390410464	ACA68980.1		poxB	pyruvate dehydrogenase	thiamine pyrophosphate protein TPP binding domain protein	catalyzes the formation of acetate from pyruvate;PROVISIONAL	YP_001721433	YPK_2703	YPK_2703	gb|ACA68980.1|gi|169751462	-0.91547	5.79528e-09	3.57944e-08	10.0897	10.4058	10.204	10.3038	9.17096	9.43359	9.34591	9.38331
3038	CUST_8351_PI390410464	ACA67542.1			hypothetical protein	hypothetical protein YPK_1244	PROVISIONAL	YP_001719995	YPK_1244	YPK_1244	gb|ACA67542.1|gi|169750024	-0.924901	1.32146e-07	5.59929e-07	8.63492	8.57229	9.54498	9.21869	8.18157	8.37498	8.11821	8.33174
4359	CUST_352_PI390410464	ACA68896.1		acyP	acylphosphatase	acylphosphatase	catalyzes the hydrolysis of acylphosphate;PROVISIONAL	YP_001721349	YPK_2619	YPK_2619	gb|ACA68896.1|gi|169751378	-0.925703	2.84815e-09	1.9514e-08	10.6402	10.539	10.6905	10.8	9.43481	9.33379	9.48099	9.44063
3157	CUST_1547_PI390410464	ACA68510.1		astC	bifunctional succinylornithine transaminase/acetylornithine transaminase	succinylornithine transaminase family	catalyzes the transamination of 2-N-succinylornithine and alpha-ketoglutarate into 2-N-succinylglutamate semialdehyde and glutamate; also functions as the catabolic acetylornithine aminotransferase catalyzing the formation of 2-N-acetylglutamate semialdehyde and glutamate from 2-N-acetylornithine and alpha-ketoglutarate;PROVISIONAL	YP_001720963	YPK_2229	YPK_2229	gb|ACA68510.1|gi|169750992	-0.931027	5.64635e-09	3.49246e-08	9.89264	9.96076	9.76577	9.83642	9.07639	9.20574	9.22494	9.08676
7899	CUST_2641_PI390410464	ACA68838.1		cdd	cytidine deaminase	cytidine deaminase	Reclaims exogenous and endogenous cytidine and 2'-deoxycytidine molecules for UMP synthesis;3.5.4.5;PROVISIONAL	YP_001721291	YPK_2561	YPK_2561	gb|ACA68838.1|gi|169751320	-0.931198	1.77342e-08	9.5194e-08	10.9106	10.8298	10.523	10.7073	9.95782	9.82258	10.0142	9.7327
2185	CUST_2533_PI390410464	ACA70294.1		wzzE	lipopolysaccharide biosynthesis protein WzzE	lipopolysaccharide biosynthesis protein	Enterobacterial Common Antigen (ECA) polysaccharide chain length modulation protein;PROVISIONAL	YP_001722747	YPK_4032	YPK_4032	gb|ACA70294.1|gi|169752776	-0.935419	7.07184e-08	3.30557e-07	12.3681	12.2561	12.0888	12.0425	11.3741	11.1452	11.3294	11.3398
9063	CUST_8717_PI390410464	ACA69237.1		cydB	cytochrome d ubiquinol oxidase subunit II	cytochrome d ubiquinol oxidase, subunit II	KEGG: ypi:YpsIP31758_2875 cytochrome d ubiquinol oxidase, subunit II~TIGRFAM: cytochrome d ubiquinol oxidase, subunit II~PFAM: cytochrome bd ubiquinol oxidase subunit II;3.1.3.1;PROVISIONAL	YP_001721690	YPK_2963	YPK_2963	gb|ACA69237.1|gi|169751719	-0.936788	3.35639e-05	6.23618e-05	14.2527	14.0966	13.8019	13.953	13.3008	12.2597	13.1662	12.6167
1829	CUST_11545_PI390410464	ACA68161.1		sepC	Rhs family protein-like protein	Rhs family protein-like protein	KEGG: yps:YPTB2294 insecticial toxin;PROVISIONAL	YP_001720614	YPK_1870	YPK_1870	gb|ACA68161.1|gi|169750643	-0.940166	3.34936e-07	1.27264e-06	11.01	10.9533	10.7435	10.9481	9.96977	9.82942	10.0575	10.006
686	CUST_11268_PI390410464	ACA66432.1		gdhA	glutamate dehydrogenase	Glutamate dehydrogenase (NADP(+))	converts 2-oxoglutarate to glutamate; in Escherichia coli this enzyme plays a role in glutamate synthesis when the cell is under energy restriction; uses NADPH; forms a homohexamer;1.4.1.4;PROVISIONAL	YP_001718885	YPK_0119	YPK_0119	gb|ACA66432.1|gi|169748914	-0.947158	1.29771e-07	5.52587e-07	12.2046	12.1757	11.9678	11.9696	11.0303	11.0437	11.278	10.9753
3685	CUST_1239_PI390410464	ACA69898.1			hypothetical protein	protein of unknown function DUF1328	PFAM: protein of unknown function DUF1328~KEGG: ypi:YpsIP31758_3502 hypothetical protein;PROVISIONAL	YP_001722351	YPK_3631	YPK_3631	gb|ACA69898.1|gi|169752380	-0.948986	4.38557e-09	2.8221e-08	9.8351	9.86341	9.82702	10.0123	9.07639	8.87718	8.98689	8.99483
2761	CUST_11559_PI390410464	ACA68020.1			NmrA family protein	NmrA family protein	PFAM: 3-beta hydroxysteroid dehydrogenase/isomerase; dTDP-4-dehydrorhamnose reductase; NmrA family protein~KEGG: yps:YPTB2423 hypothetical protein;PROVISIONAL	YP_001720473	YPK_1727	YPK_1727	gb|ACA68020.1|gi|169750502	-0.951597	4.02107e-09	2.63081e-08	10.3668	10.3179	10.3122	10.15	9.21459	9.41781	9.29392	9.3548
6879	CUST_9458_PI390410464	ACA67868.1		idnK	carbohydrate kinase	carbohydrate kinase, thermoresistant glucokinase family	KEGG: yps:YPTB2572 putative thermosensitive gluconokinase~TIGRFAM: carbohydrate kinase, thermoresistant glucokinase family~PFAM: shikimate kinase;2.7.1.12;PROVISIONAL	YP_001720321	YPK_1575	YPK_1575	gb|ACA67868.1|gi|169750350	-0.952895	2.21465e-09	1.55278e-08	10.1623	10.0614	10.2817	10.241	9.07324	9.04195	8.91058	9.00272
312	CUST_11571_PI390410464	ACA70462.1			GntR family transcriptional regulator	GntR domain protein	PFAM: regulatory protein GntR HTH; GntR domain protein~KEGG: ypi:YpsIP31758_0011 transcriptional regulator, GntR family;PROVISIONAL	YP_001722915	YPK_4206	YPK_4206	gb|ACA70462.1|gi|169752944	-0.954446	2.98977e-09	2.03977e-08	9.6912	9.54704	9.51654	9.59909	9.07639	9.00625	8.93235	8.92462
1651	CUST_9912_PI390410464	ACA67171.1			hypothetical protein	conserved hypothetical protein	KEGG: ypi:YpsIP31758_0867 hypothetical protein;PROVISIONAL	YP_001719624	YPK_0870	YPK_0870	gb|ACA67171.1|gi|169749653	-0.958343	4.49965e-09	2.88259e-08	9.50516	9.5846	9.45792	9.33205	8.5728	8.85395	8.66164	8.71995
818	CUST_8745_PI390410464	ACA68163.1			TetR family transcriptional regulator	transcriptional regulator, TetR family	PFAM: regulatory protein TetR~KEGG: ypi:YpsIP31758_1763 transcriptional regulator, TetR family;PROVISIONAL	YP_001720616	YPK_1872	YPK_1872	gb|ACA68163.1|gi|169750645	-0.968253	7.81406e-09	4.64634e-08	11.2418	11.4783	11.2779	11.1937	9.44462	9.74514	9.65415	9.60531
3112	CUST_1097_PI390410464	ACA68394.1		spoVR	SpoVR family protein	SpoVR family protein	PFAM: SpoVR family protein~KEGG: ypi:YpsIP31758_1998 SpoVR family protein;PROVISIONAL	YP_001720847	YPK_2108	YPK_2108	gb|ACA68394.1|gi|169750876	-0.968327	4.95764e-09	3.12942e-08	10.0643	9.88128	9.69585	9.78649	9.15014	9.03311	8.98986	8.96554
834	CUST_1195_PI390410464	ACA68936.1			hypothetical protein	conserved hypothetical protein	KEGG: ypi:YpsIP31758_2570 hypothetical protein;PROVISIONAL	YP_001721389	YPK_2659	YPK_2659	gb|ACA68936.1|gi|169751418	-0.969964	5.02352e-09	3.16636e-08	10.2853	10.2793	10.4452	10.3009	9.40245	9.41099	9.53291	9.26356
11467	CUST_10174_PI390410464	ACA69712.1		sodC	superoxide dismutase	Superoxide dismutase	PFAM: superoxide dismutase copper/zinc binding~KEGG: ypm:YP_0311 superoxide dismutase [Cu-Zn] precursor;1.15.1.1;PROVISIONAL	YP_001722165	YPK_3445	YPK_3445	gb|ACA69712.1|gi|169752194	-0.974969	1.55464e-08	8.49332e-08	10.8788	10.6734	10.4046	10.7424	10.0475	9.86647	10.0215	9.85705
3397	CUST_4526_PI390410464	ACA67317.1			transcriptional regulator CadC	transcriptional regulator, CadC	PFAM: transcriptional regulator domain protein~KEGG: ypa:YPA_0465 putative regulatory membrane protein;PROVISIONAL	YP_001719770	YPK_1016	YPK_1016	gb|ACA67317.1|gi|169749799	-0.976643	6.2036e-07	2.19134e-06	9.14652	9.39371	9.86867	9.72764	8.3204	8.46509	8.53342	8.48919
3138	CUST_37_PI390410464	ACA66349.1		sodA	superoxide dismutase	Superoxide dismutase	SodA; manganese binding; only present under aerobic conditions; destroys free radicals;1.15.1.1;PROVISIONAL	YP_001718802	YPK_0035	YPK_0035	gb|ACA66349.1|gi|169748831	-0.979596	1.09585e-08	6.23203e-08	11.2503	11.2239	11.1142	10.8872	10.1959	10.065	10.1915	10.1011
1370	CUST_8307_PI390410464	ACA68362.1			hypothetical protein	hypothetical protein YPK_2075	PROVISIONAL	YP_001720815	YPK_2075	YPK_2075	gb|ACA68362.1|gi|169750844	-0.987515	1.2635e-09	9.66835e-09	9.7594	9.61267	9.88185	9.87568	8.63817	8.52502	8.54152	8.64479
5282	CUST_5653_PI390410464	ACA70485.1		glmS	glucosamine--fructose-6-phosphate aminotransferase	glucosamine--fructose-6-phosphate aminotransferase, isomerizing	Catalyzes the first step in hexosamine metabolism, converting fructose-6P into glucosamine-6P using glutamine as a nitrogen source;PROVISIONAL	YP_001722938	YPK_4229	YPK_4229	gb|ACA70485.1|gi|169752967	-0.998267	1.11171e-07	4.8245e-07	13.9978	13.9089	13.6991	13.722	13.0112	12.5577	12.8962	12.8476
6363	CUST_4412_PI390410464	ACA69084.1			tail assembly chaperone gp38	tail assembly chaperone gp38	PFAM: tail assembly chaperone gp38~KEGG: yps:YPTB1288 putative tail fiber assembly protein P37;PROVISIONAL	YP_001721537	YPK_2808	YPK_2808	gb|ACA69084.1|gi|169751566	-1.00071	1.46318e-08	8.08599e-08	10.7084	10.548	10.3229	10.4146	9.51616	9.53952	9.56118	9.52714
1271	CUST_11706_PI390410464	ACA66676.1			hemolysin	hemolysin	KEGG: yps:YPTB3652 hemolysin;PROVISIONAL	YP_001719129	YPK_0369	YPK_0369	gb|ACA66676.1|gi|169749158	-1.01068	1.32541e-09	9.99282e-09	10.1743	10.0022	9.94351	10.1066	9.26804	9.24714	9.1578	9.16853
3617	CUST_3011_PI390410464	ACA66326.1		ibpB	heat shock chaperone IbpB	heat shock protein Hsp20	16 kDa heat shock protein B; associates with aggregated proteins, together with ibpA, to stabilize and protect them from irreversible denaturation and extensive proteolysis during heat shock and oxidative stress; ATP-independent;PROVISIONAL	YP_001718779	YPK_0012	YPK_0012	gb|ACA66326.1|gi|169748808	-1.01075	1.53788e-08	8.4124e-08	11.2085	11.0315	10.9973	10.7946	10.0346	10.0253	9.92218	10.0876
425	CUST_10233_PI390410464	ACA69014.1		deoC-1	deoxyribose-phosphate aldolase	deoxyribose-phosphate aldolase	catalyzes the formation of D-glyceraldehyde 3-phosphate and acetaldehyde from 2-deoxy-D-ribose-5-phosphate;4.1.2.4;PROVISIONAL	YP_001721467	YPK_2737	YPK_2737	gb|ACA69014.1|gi|169751496	-1.01208	1.60857e-09	1.18174e-08	10.2372	9.97248	10.104	10.2776	9.58211	9.40185	9.39833	9.51246
1079	CUST_4977_PI390410464	ACA66942.1	folB	folB	bifunctional dihydroneopterin aldolase/dihydroneopterin triphosphate 2'-epimerase	dihydroneopterin aldolase	catalyzes the conversion of 7,8-dihydroneopterin to 6-hydroxymethyl-7,8-dihydropterin and can also catalyze the epimerization of carbon 2' of dihydroneopterin and dihydromonapterin;PROVISIONAL	YP_001719395	YPK_0639	YPK_0639	gb|ACA66942.1|gi|169749424	-1.01391	5.96938e-09	3.68169e-08	11.054	10.8903	10.9118	10.8041	9.80614	9.67853	9.74854	9.71196
2638	CUST_8973_PI390410464	ACA66417.1		yhjG	AsmA family protein	AsmA family protein	PFAM: AsmA family protein~KEGG: ypi:YpsIP31758_4058 AsmA family protein;PROVISIONAL	YP_001718870	YPK_0104	YPK_0104	gb|ACA66417.1|gi|169748899	-1.01819	9.91147e-10	7.84354e-09	10.2084	9.95571	9.74861	9.80694	9.39741	9.10802	9.07905	9.16853
5256	CUST_7427_PI390410464	ACA67835.1		yfcH	hypothetical protein	cell division inhibitor	PFAM: NAD-dependent epimerase/dehydratase; dTDP-4-dehydrorhamnose reductase; domain of unknown function DUF1731~KEGG: ypi:YpsIP31758_1432 NAD dependent epimerase/dehydratase family protein;PROVISIONAL	YP_001720288	YPK_1542	YPK_1542	gb|ACA67835.1|gi|169750317	-1.02077	2.2945e-09	1.60354e-08	10.8926	10.8463	10.7764	10.8763	10.015	10.0134	9.90494	9.94717
2597	CUST_6456_PI390410464	ACA68648.1			hypothetical protein	conserved hypothetical protein	KEGG: ypi:YpsIP31758_2269 hypothetical protein;PROVISIONAL	YP_001721101	YPK_2371	YPK_2371	gb|ACA68648.1|gi|169751130	-1.02919	7.4601e-09	4.45433e-08	12.5597	12.2326	12.1278	12.1843	10.9264	10.7858	10.8831	10.7559
7538	CUST_4663_PI390410464	ACA69436.1	copA	ATCU	copper exporting ATPase	copper-translocating P-type ATPase	TIGRFAM: ATPase, P-type (transporting), HAD superfamily, subfamily IC; copper-translocating P-type ATPase; heavy metal translocating P-type ATPase~PFAM: Haloacid dehalogenase domain protein hydrolase; Heavy metal transport/detoxification protein; E1-E2 ATPase-associated domain protein~KEGG: yps:YPTB1022 putative Cu2+ exporting P-type ATPase;PROVISIONAL	YP_001721889	YPK_3165	YPK_3165	gb|ACA69436.1|gi|169751918	-1.05369	4.10482e-08	2.02884e-07	10.5347	10.3349	10.3648	10.1425	9.2763	9.60473	9.44242	9.32572
8569	CUST_8790_PI390410464	ACA69000.1			hypothetical protein	conserved hypothetical protein	KEGG: ypi:YpsIP31758_2638 hypothetical protein;PROVISIONAL	YP_001721453	YPK_2723	YPK_2723	gb|ACA69000.1|gi|169751482	-1.05717	1.18365e-07	5.10582e-07	9.40739	9.6465	9.54829	9.57863	8.43744	8.46946	8.47542	8.45139
7903	CUST_3862_PI390410464	ACA69894.1		deoC-2	deoxyribose-phosphate aldolase	deoxyribose-phosphate aldolase	catalyzes the formation of D-glyceraldehyde 3-phosphate and acetaldehyde from 2-deoxy-D-ribose-5-phosphate;4.1.2.4;PROVISIONAL	YP_001722347	YPK_3627	YPK_3627	gb|ACA69894.1|gi|169752376	-1.07962	2.06026e-09	1.45879e-08	10.8297	10.5921	10.3373	10.6089	9.64943	9.37407	9.4359	9.42504
1861	CUST_11898_PI390410464	ACA69087.1			baseplate J family protein	Baseplate J family protein	PFAM: Baseplate J family protein~KEGG: ypi:YpsIP31758_2733 baseplate J-like protein;PROVISIONAL	YP_001721540	YPK_2811	YPK_2811	gb|ACA69087.1|gi|169751569	-1.08927	2.57756e-09	1.78399e-08	12.8109	12.7359	12.3274	12.5241	11.8986	11.5992	11.707	11.6877
12345	CUST_7663_PI390410464	ACA68156.1			hypothetical protein	conserved hypothetical protein	KEGG: ype:YPO2384 hypothetical protein;PROVISIONAL	YP_001720609	YPK_1865	YPK_1865	gb|ACA68156.1|gi|169750638	-1.08947	8.81802e-09	5.12994e-08	10.696	10.4898	10.2113	10.1931	9.44217	9.39265	9.39609	9.21909
4510	CUST_1343_PI390410464	ACA67429.1	ureA	ureA	urease subunit gamma	urease, gamma subunit	UreA, with UreB and UreC catalyzes the hydrolysis of urea into ammonia and carbon dioxide; nickel metalloenzyme; accessory proteins UreD, UreE, UreF, and UreG are necessary for assembly of the metallocenter;3.5.1.5;PROVISIONAL	YP_001719882	YPK_1131	YPK_1131	gb|ACA67429.1|gi|169749911	-1.10278	5.17625e-07	1.87574e-06	15.8419	16.1063	15.751	15.6745	13.9723	14.2106	14.4836	14.3023
8885	CUST_3926_PI390410464	ACA69893.1	deoA	deoA	thymidine phosphorylase	thymidine phosphorylase	Catalyzes the reversible phosphorolysis of thymidine, deoxyuridine and their analogues to their respective bases and 2-deoxyribose 1-phosphate;2.4.2.4;PROVISIONAL	YP_001722346	YPK_3626	YPK_3626	gb|ACA69893.1|gi|169752375	-1.10417	2.22715e-09	1.559e-08	10.3782	10.2003	10.0618	10.0912	9.11066	9.17121	9.10669	9.05423
1865	CUST_3741_PI390410464	ACA69376.1			hypothetical protein	hypothetical protein YPK_3105	KEGG: bxe:Bxe_A0368 predicted nucleic acid-binding protein, PIN domain-containing;PROVISIONAL	YP_001721829	YPK_3105	YPK_3105	gb|ACA69376.1|gi|169751858	-1.11136	2.45366e-09	1.70371e-08	12.2229	11.9887	11.8314	11.8212	10.9052	10.6704	10.6241	10.7075
3494	CUST_11213_PI390410464	ACA68309.1		osmB	lipoprotein	osmotically inducible lipoprotein B precursor	KEGG: ypm:YP_2028 osmotically inducible lipoprotein B precursor;PROVISIONAL	YP_001720762	YPK_2022	YPK_2022	gb|ACA68309.1|gi|169750791	-1.11742	1.48917e-08	8.20856e-08	12.4767	12.4573	12.2345	12.2993	11.2584	10.9305	11.2804	11.1505
7074	CUST_3747_PI390410464	ACA69235.1			hypothetical protein	cyd operon protein YbgE	TIGRFAM: cyd operon protein YbgE~PFAM: Cyd operon protein YbgE~KEGG: ypp:YPDSF_2577 hypothetical protein;PROVISIONAL	YP_001721688	YPK_2961	YPK_2961	gb|ACA69235.1|gi|169751717	-1.12562	7.08932e-07	2.43766e-06	12.6481	12.4588	12.4461	12.2561	11.8692	11.2116	11.8338	11.3939
146	CUST_8167_PI390410464	ACA66889.1			ABC transporter-like protein	ABC transporter related	PFAM: ABC transporter related; TOBE domain protein; Transport-associated OB domain protein~SMART: AAA ATPase~KEGG: ypm:YP_2927 putative transporter ATP-binding protein;PROVISIONAL	YP_001719342	YPK_0586	YPK_0586	gb|ACA66889.1|gi|169749371	-1.14249	7.80462e-10	6.48627e-09	10.0159	10.0551	10.0372	10.233	8.6509	8.83373	8.7092	8.82737
4190	CUST_3350_PI390410464	ACA68969.1	clpA	clpA	ATP-dependent Clp protease ATP-binding subunit	ATP-dependent Clp protease, ATP-binding subunit clpA	ATPase and specificity subunit of the ClpA-ClpP ATP dependent serine protease; directs protease to specific substrates;PROVISIONAL	YP_001721422	YPK_2692	YPK_2692	gb|ACA68969.1|gi|169751451	-1.14307	4.06711e-09	2.64885e-08	12.4198	12.3889	12.3031	12.1173	11.105	11.1629	11.254	11.1235
3352	CUST_6622_PI390410464	ACA68970.1	clpS	clpS	ATP-dependent Clp protease adaptor protein ClpS	ATP-dependent Clp protease adaptor protein ClpS	involved in the modulation of the specificity of the ClpAP-mediated ATP-dependent protein degradation; binds to the N-terminal domain of the chaperone ClpA;PROVISIONAL	YP_001721423	YPK_2693	YPK_2693	gb|ACA68970.1|gi|169751452	-1.16894	3.35247e-09	2.2448e-08	11.6226	11.9829	11.6893	11.6991	10.6616	10.886	10.9656	10.9578
5711	CUST_3083_PI390410464	ACA69419.1			hypothetical protein	hypothetical protein YPK_3148	PROVISIONAL	YP_001721872	YPK_3148	YPK_3148	gb|ACA69419.1|gi|169751901	-1.16905	1.1346e-06	3.65055e-06	15.2517	15.7137	15.7357	15.6704	14.5195	12.9362	13.9407	13.7283
6963	CUST_11888_PI390410464	ACA69212.1			hypothetical protein	conserved hypothetical protein	KEGG: ypa:YPA_1051 hypothetical protein;PROVISIONAL	YP_001721665	YPK_2938	YPK_2938	gb|ACA69212.1|gi|169751694	-1.16953	7.9482e-09	4.70661e-08	14.558	14.3885	14.1548	14.1991	13.2564	12.9173	13.1736	13.0725
5203	CUST_11311_PI390410464	ACA68442.1		hlyA	filamentous hemagglutinin domain-containing protein	filamentous haemagglutinin domain protein	PFAM: Haemagluttinin repeat-containing protein; filamentous haemagglutinin domain protein~KEGG: ypa:YPA_1427 putative hemolysin;PROVISIONAL	YP_001720895	YPK_2156	YPK_2156	gb|ACA68442.1|gi|169750924	-1.17135	1.80408e-06	5.35625e-06	8.86688	8.75336	9.20061	9.24289	8.85917	8.83373	8.73772	8.68122
2339	CUST_953_PI390410464	ACA66807.1		yhbH	putative sigma(54) modulation protein	sigma 54 modulation protein/ribosomal protein S30EA	YhbH; resting ribosome-binding protein involved in ribosome stabilization and preservation in stationary phase; binds specifically 100S ribosomes (an inactive ribosome product of a 70S ribosome dimerization); seems to be involved in modulation of the sigma(54) (RpoN) activity for quorum sensing;PROVISIONAL	YP_001719260	YPK_0504	YPK_0504	gb|ACA66807.1|gi|169749289	-1.17369	4.19753e-09	2.71735e-08	13.7909	13.8033	13.6137	13.6535	12.435	12.2146	12.4115	12.1697
6434	CUST_10215_PI390410464	ACA67113.1		rbsB-1	periplasmic binding protein/LacI transcriptional regulator	ribose transport system substrate-binding protein	PFAM: periplasmic binding protein/LacI transcriptional regulator~KEGG: ypi:YpsIP31758_0812 sugar ABC transporter, periplasmic sugar-binding protein;PROVISIONAL	YP_001719566	YPK_0812	YPK_0812	gb|ACA67113.1|gi|169749595	-1.18537	2.42192e-10	2.47657e-09	10.3126	10.2003	10.1374	10.1479	8.98533	8.98195	8.90115	8.93839
8175	CUST_7380_PI390410464	ACA67867.1			hypothetical protein	conserved hypothetical protein	PFAM: conserved hypothetical protein~KEGG: ypi:YpsIP31758_1468 hypothetical protein;PROVISIONAL	YP_001720320	YPK_1574	YPK_1574	gb|ACA67867.1|gi|169750349	-1.19647	2.85883e-10	2.80806e-09	10.7624	10.6744	10.608	10.741	9.39993	9.51428	9.44242	9.58265
4234	CUST_3949_PI390410464	ACA69090.1			Mu P family protein	Mu P family protein	PFAM: Mu P family protein~KEGG: ypp:YPDSF_2447 bacteriophage tail protein;PROVISIONAL	YP_001721543	YPK_2814	YPK_2814	gb|ACA69090.1|gi|169751572	-1.2103	1.90271e-10	2.05293e-09	10.9521	10.8057	10.7557	10.7607	9.47845	9.44921	9.38935	9.42895
3148	CUST_1267_PI390410464	ACA68267.1			hypothetical protein	protein of unknown function DUF1161	PFAM: protein of unknown function DUF1161~KEGG: ypi:YpsIP31758_1866 putative lipoprotein;PROVISIONAL	YP_001720720	YPK_1978	YPK_1978	gb|ACA68267.1|gi|169750749	-1.21524	3.92786e-09	2.57374e-08	11.9582	11.922	11.7281	11.7093	10.4896	10.4249	10.3747	10.5643
326	CUST_9619_PI390410464	ACA68194.1	tpx	tpx	thiol peroxidase	Redoxin domain protein	antioxidant activity; thioredoxin-dependent thiol peroxidase; forms homodimers in solution; shows substrate specificity to alkyl hydroperoxides; periplasmic protein;PROVISIONAL	YP_001720647	YPK_1903	YPK_1903	gb|ACA68194.1|gi|169750676	-1.22288	7.96764e-08	3.66069e-07	12.9436	12.8772	12.5377	12.6182	11.5305	10.9774	11.5254	11.1705
7413	CUST_6674_PI390410464	ACA67872.1			NAD-binding D-isomer specific 2-hydroxyacid dehydrogenase	D-isomer specific 2-hydroxyacid dehydrogenase NAD-binding	PFAM: D-isomer specific 2-hydroxyacid dehydrogenase catalytic region; D-isomer specific 2-hydroxyacid dehydrogenase NAD-binding~KEGG: yps:YPTB2568 putative D-isomer specific 2-hydroxyacid dehydrogenase family;PROVISIONAL	YP_001720325	YPK_1579	YPK_1579	gb|ACA67872.1|gi|169750354	-1.23546	2.9841e-10	2.90646e-09	11.6941	11.436	11.3119	11.3414	10.0411	9.81743	9.86982	9.83065
447	CUST_4967_PI390410464	ACA67439.1		kch	voltage-gated potassium channel	TrkA-N domain protein	PFAM: TrkA-N domain protein; Ion transport 2 domain protein~KEGG: ypi:YpsIP31758_1087 potassium channel protein Kch;PROVISIONAL	YP_001719892	YPK_1141	YPK_1141	gb|ACA67439.1|gi|169749921	-1.24541	3.40994e-09	2.26867e-08	12.6145	12.558	12.3499	12.3053	11.1143	11.1997	11.2093	11.2029
5458	CUST_1502_PI390410464	ACA66344.1		yibL	hypothetical protein	conserved hypothetical protein	KEGG: ypi:YpsIP31758_4125 hypothetical protein;PROVISIONAL	YP_001718797	YPK_0030	YPK_0030	gb|ACA66344.1|gi|169748826	-1.24701	3.59017e-09	2.37414e-08	13.1102	13.0057	12.7615	12.7898	11.7275	11.4721	11.626	11.6562
6624	CUST_5823_PI390410464	ACA68909.1		matP	hypothetical protein	Ter macrodomain organizer matS-binding protein	PFAM: protein of unknown function DUF1047~KEGG: ypi:YpsIP31758_2544 hypothetical protein;PROVISIONAL	YP_001721362	YPK_2632	YPK_2632	gb|ACA68909.1|gi|169751391	-1.25052	6.20077e-10	5.3176e-09	11.6002	11.631	11.4338	11.4276	10.2459	10.1467	10.2963	10.0726
571	CUST_2475_PI390410464	ACA69091.1			DNA circulation family protein	DNA circulation family protein	PFAM: DNA circulation family protein~KEGG: ypi:YpsIP31758_2737 putative DNA circulation protein;PROVISIONAL	YP_001721544	YPK_2815	YPK_2815	gb|ACA69091.1|gi|169751573	-1.26054	1.31018e-10	1.52568e-09	10.2496	10.4375	10.3112	10.5519	9.04452	9.16042	9.07905	9.32782
3669	CUST_151_PI390410464	ACA69487.1			hypothetical protein	hypothetical protein YPK_3218	PROVISIONAL	YP_001721940	YPK_3218	YPK_3218	gb|ACA69487.1|gi|169751969	-1.26321	9.87595e-11	1.21474e-09	12.2724	12.0418	11.9623	12.0137	10.4717	10.2084	10.3781	10.4222
62	CUST_10853_PI390410464	ACA69135.1			hypothetical protein	conserved hypothetical protein	KEGG: yps:YPTB1242 hypothetical protein;PROVISIONAL	YP_001721588	YPK_2859	YPK_2859	gb|ACA69135.1|gi|169751617	-1.27588	3.64014e-09	2.4035e-08	10.7914	10.5514	10.6285	10.5101	9.51616	9.29235	9.45539	9.64118
867	CUST_3043_PI390410464	ACA69092.1			hypothetical protein	conserved hypothetical protein	KEGG: ypi:YpsIP31758_2738 hypothetical protein;PROVISIONAL	YP_001721545	YPK_2816	YPK_2816	gb|ACA69092.1|gi|169751574	-1.27814	3.54193e-10	3.32926e-09	14.6113	14.5442	14.406	14.4773	14.2125	13.262	14.0434	13.6912
2931	CUST_161_PI390410466	CAF25437.1		yopH	yopH; protein-tyrosine phosphatase Yop effector	putative protein-tyrosine phosphatase Yop effector	similar to Y. pestis YPCD1.67c;PROVISIONAL	YP_068503	pYV0094	pYV0094	emb|CAF25437.1|gi|51591633	-1.28214	8.00747e-10	6.62926e-09	11.9785	11.891	11.8749	11.7359	10.5826	10.3743	10.5105	10.4485
7370	CUST_10457_PI390410464	ACA69096.1			putative bacteriophage protein	putative bacteriophage protein	KEGG: yps:YPTB1276 putative bacteriophage protein;PROVISIONAL	YP_001721549	YPK_2820	YPK_2820	gb|ACA69096.1|gi|169751578	-1.28324	8.74189e-10	7.06076e-09	12.3506	12.1622	11.9675	11.9163	10.4401	10.49	10.5187	10.4291
60	CUST_10711_PI390410464	ACA67869.1		idnO	gluconate 5-dehydrogenase	short-chain dehydrogenase/reductase SDR	Involved in the nonphosphorylative, ketogenic oxidation of glucose and oxidizes gluconate to 5-ketogluconate;PROVISIONAL	YP_001720322	YPK_1576	YPK_1576	gb|ACA67869.1|gi|169750351	-1.29184	6.03699e-10	5.18747e-09	10.4576	10.1614	10.1678	10.2903	9.10139	9.00926	9.07066	9.05423
401	CUST_1192_PI390410464	ACA68516.1		phoH	hypothetical protein	PhoH family protein	PFAM: PhoH family protein~KEGG: ypi:YpsIP31758_2125 putative PhoH protein;PROVISIONAL	YP_001720969	YPK_2235	YPK_2235	gb|ACA68516.1|gi|169750998	-1.30257	2.87003e-10	2.80806e-09	10.6976	10.7811	10.553	10.5807	9.28724	9.36234	9.46825	9.24815
4874	CUST_463_PI390410464	ACA69089.1			phage baseplate assembly protein V	phage baseplate assembly protein V	TIGRFAM: phage baseplate assembly protein V~PFAM: Mu Gp45 domain protein~KEGG: ypi:YpsIP31758_2735 phage baseplate assembly protein;PROVISIONAL	YP_001721542	YPK_2813	YPK_2813	gb|ACA69089.1|gi|169751571	-1.30962	3.08309e-10	2.94949e-09	10.4527	10.372	10.4146	10.3332	9.29268	9.23176	9.19434	9.15443
1475	CUST_1311_PI390410464	ACA69088.1			GP46 family protein	GP46 family protein	PFAM: GP46 family protein~KEGG: yps:YPTB1284 putative bacteriophage protein GP46;PROVISIONAL	YP_001721541	YPK_2812	YPK_2812	gb|ACA69088.1|gi|169751570	-1.31045	1.82581e-10	1.98897e-09	11.6908	11.4196	11.3915	11.4568	10.129	9.74875	9.83051	9.85414
1352	CUST_8979_PI390410464	ACA69174.1		ybhG, yhiI	hypothetical protein	secretion protein HlyD family protein	PFAM: secretion protein HlyD family protein~KEGG: ypi:YpsIP31758_2812 transport protein, MFP family;PROVISIONAL	YP_001721627	YPK_2900	YPK_2900	gb|ACA69174.1|gi|169751656	-1.31077	5.28198e-10	4.63115e-09	12.06	11.8941	11.7157	11.9213	10.6145	10.4361	10.598	10.609
1673	CUST_11011_PI390410464	ACA68167.1		rovA	transcriptional regulator SlyA	transcriptional regulator, MarR family	Transcription regulator that can both activate or repress expression;PROVISIONAL	YP_001720620	YPK_1876	YPK_1876	gb|ACA68167.1|gi|169750649	-1.31392	1.74076e-09	1.26374e-08	14.0774	13.9996	13.8805	13.7604	12.5763	12.5222	12.5887	12.5787
2999	CUST_4845_PI390410464	ACA66929.1			hypothetical protein	hypothetical protein YPK_0626	PROVISIONAL	YP_001719382	YPK_0626	YPK_0626	gb|ACA66929.1|gi|169749411	-1.31564	7.50396e-11	9.84895e-10	10.6307	10.5469	10.5808	10.4471	9.0669	9.16312	9.01632	9.08428
454	CUST_128_PI390410464	ACA66791.1		yhcO	barstar (barnase inhibitor)	Barstar (barnase inhibitor)	PFAM: Barstar (barnase inhibitor)~KEGG: ypi:YpsIP31758_0424 barstar;PROVISIONAL	YP_001719244	YPK_0488	YPK_0488	gb|ACA66791.1|gi|169749273	-1.33171	2.43258e-10	2.48157e-09	11.3752	11.3874	11.2297	11.2153	10.0281	9.87806	10.172	9.87581
9581	CUST_11893_PI390410464	ACA68005.1		pepT-2	peptidase T	peptidase T	catalyzes the release of the N-terminal amino acid from a tripeptide;3.4.11.4;PROVISIONAL	YP_001720458	YPK_1712	YPK_1712	gb|ACA68005.1|gi|169750487	-1.33199	8.18736e-10	6.76518e-09	11.3731	11.0251	11.0225	10.922	10.6425	10.6131	10.462	10.2502
370	CUST_1657_PI390410464	ACA67430.1	ureB	ureB	urease subunit beta	urease, beta subunit	ureases catalyze the hydrolysis of urea into ammonia and carbon dioxide; in Helicobacter pylori and Yersinia enterocolitica the ammonia released plays a key role in bacterial survival by neutralizing acids when colonizing the gastric mucosa; the holoenzyme is composed of 3 UreC (alpha) and 3 UreAB (gamma/beta);3.5.1.5;PROVISIONAL	YP_001719883	YPK_1132	YPK_1132	gb|ACA67430.1|gi|169749912	-1.33878	1.1543e-07	4.98922e-07	15.8638	16.17	15.7436	15.6837	13.8866	14.0163	14.3039	14.1318
12625	CUST_11716_PI390410464	ACA69098.1			hypothetical protein	conserved hypothetical protein	KEGG: ypi:YpsIP31758_2744 hypothetical protein;PROVISIONAL	YP_001721551	YPK_2822	YPK_2822	gb|ACA69098.1|gi|169751580	-1.38356	1.16917e-10	1.40988e-09	10.6298	10.4008	10.4602	10.3994	9.16207	9.17925	9.07905	9.10397
304	CUST_4582_PI390410464	ACA69085.1			putative bacteriophage tail fiber protein	putative bacteriophage tail fiber protein	KEGG: yps:YPTB1287 putative bacteriophage tail fiber protein;PROVISIONAL	YP_001721538	YPK_2809	YPK_2809	gb|ACA69085.1|gi|169751567	-1.38787	2.22677e-10	2.32307e-09	11.5584	11.6976	11.484	11.6429	10.1916	10.4044	10.4948	10.4857
1301	CUST_8199_PI390410464	ACA68649.1			hypothetical protein	conserved hypothetical protein	KEGG: ypi:YpsIP31758_2270 hypothetical protein;PROVISIONAL	YP_001721102	YPK_2372	YPK_2372	gb|ACA68649.1|gi|169751131	-1.38816	6.36567e-11	8.72745e-10	11.4049	11.5606	11.4329	11.4525	10.0166	10.1792	10.0403	10.1243
8046	CUST_5838_PI390410464	ACA66790.1			guanine-specific ribonuclease N1 and T1	guanine-specific ribonuclease N1 and T1	PFAM: guanine-specific ribonuclease N1 and T1~KEGG: ypm:YP_3855 putative ribonuclease;PROVISIONAL	YP_001719243	YPK_0487	YPK_0487	gb|ACA66790.1|gi|169749272	-1.39599	3.61439e-10	3.3826e-09	12.4283	12.3056	12.0569	12.1149	10.8664	10.624	10.8184	10.6978
6857	CUST_12224_PI390410464	ACA69086.1			putative bacteriophage protein GP48	putative bacteriophage protein GP48	KEGG: yps:YPTB1286 putative bacteriophage protein GP48;PROVISIONAL	YP_001721539	YPK_2810	YPK_2810	gb|ACA69086.1|gi|169751568	-1.40026	3.93983e-10	3.61641e-09	11.0585	10.9533	10.7442	10.648	9.53006	9.60273	9.52677	9.53986
4900	CUST_6901_PI390410464	ACA69538.1		ggt	gamma-glutamyltransferase	gamma-glutamyltransferase	KEGG: yps:YPTB0924 gamma-glutamyltranspeptidase precursor~TIGRFAM: gamma-glutamyltransferase~PFAM: gamma-glutamyltranspeptidase;2.3.2.2;PROVISIONAL	YP_001721991	YPK_3269	YPK_3269	gb|ACA69538.1|gi|169752020	-1.40361	1.06583e-10	1.2925e-09	10.4088	10.1788	10.1096	10.1817	8.87736	8.87058	8.77604	8.85375
3131	CUST_3901_PI390410464	ACA67432.1	ureE	ureE	urease accessory protein UreE	UreE urease accessory domain protein	involved in the assembly of the urease metallocenter; possible nickel donor;PROVISIONAL	YP_001719885	YPK_1134	YPK_1134	gb|ACA67432.1|gi|169749914	-1.40464	8.4816e-09	4.97456e-08	14.9868	14.8164	14.6537	14.5589	13.2223	13.2722	13.3859	13.4099
10417	CUST_581_PI390410464	ACA67302.1		cynT, can	carbonic anhydrase	carbonic anhydrase	PFAM: carbonic anhydrase~KEGG: yps:YPTB3068 putative carbonic anhydrase;PROVISIONAL	YP_001719755	YPK_1001	YPK_1001	gb|ACA67302.1|gi|169749784	-1.40784	1.92371e-10	2.06523e-09	11.6425	11.4558	11.3734	11.3856	10.0017	9.89283	10.056	9.9769
11334	CUST_9649_PI390410464	ACA66593.1		bfd	bacterioferritin-associated ferredoxin	bacterioferritin-associated ferredoxin	PFAM: BFD domain protein [2Fe-2S]-binding domain protein~KEGG: yps:YPTB3701 putative bacterioferritin-associated ferredoxin;PROVISIONAL	YP_001719046	YPK_0280	YPK_0280	gb|ACA66593.1|gi|169749075	-1.40829	1.39196e-10	1.60654e-09	11.7523	11.4895	11.3855	11.4036	9.96807	9.87145	9.86009	9.87007
2126	CUST_6357_PI390410464	ACA68154.1		sodB	superoxide dismutase	Superoxide dismutase	SodB; iron binding; present under aerobic and anaerobic conditions; destroys free radicals;1.15.1.1;PROVISIONAL	YP_001720607	YPK_1863	YPK_1863	gb|ACA68154.1|gi|169750636	-1.43912	1.23704e-09	9.49276e-09	14.2547	14.0984	13.9218	13.8776	12.6709	12.4457	12.7147	12.4628
6918	CUST_237_PI390410464	ACA69093.1			putative bacteriophage protein	putative bacteriophage protein	KEGG: yps:YPTB1279 putative bacteriophage protein;PROVISIONAL	YP_001721546	YPK_2817	YPK_2817	gb|ACA69093.1|gi|169751575	-1.45126	4.91083e-10	4.35644e-09	12.2505	12.033	11.7681	11.8047	10.5282	10.3243	10.4447	10.3984
3430	CUST_12114_PI390410464	ACA69097.1			hypothetical protein	conserved hypothetical protein	KEGG: ypi:YpsIP31758_2743 hypothetical protein;PROVISIONAL	YP_001721550	YPK_2821	YPK_2821	gb|ACA69097.1|gi|169751579	-1.45355	9.66307e-11	1.19539e-09	10.9466	11.0186	10.842	10.7253	9.52775	9.69172	9.56318	9.61049
6864	CUST_2206_PI390410464	ACA66434.1		uspB	universal stress protein UspB	universal stress protein B	ppGpp-dependent, membrane associated, stress protein produced under conditions of nutrient deprivation, osmotic shock and oxidative stress;PROVISIONAL	YP_001718887	YPK_0121	YPK_0121	gb|ACA66434.1|gi|169748916	-1.47091	4.39823e-11	6.62041e-10	10.9885	10.9226	10.7341	10.9214	9.24297	9.07966	9.03945	8.94931
1997	CUST_12000_PI390410464	ACA66795.1		cybC-1	cytochrome b562	cytochrome b562	PFAM: cytochrome b562~KEGG: ypi:YpsIP31758_0428 cytochrome b562;PROVISIONAL	YP_001719248	YPK_0492	YPK_0492	gb|ACA66795.1|gi|169749277	-1.48867	5.26885e-10	4.62906e-09	11.3427	11.3634	11.1287	11.0694	9.6705	9.56841	9.87788	9.57737
270	CUST_7384_PI390410464	ACA68021.1			HxlR family transcriptional regulator	transcriptional regulator, HxlR family	PFAM: helix-turn-helix HxlR type~KEGG: ypm:YP_1776 predicted transcriptional regulators;PROVISIONAL	YP_001720474	YPK_1728	YPK_1728	gb|ACA68021.1|gi|169750503	-1.50267	2.81858e-11	4.77717e-10	9.82301	10.0863	9.86336	9.76156	8.26092	8.49536	8.52528	8.42434
12368	CUST_1934_PI390410464	ACA69094.1			hypothetical protein	conserved hypothetical protein	KEGG: ypi:YpsIP31758_2740 hypothetical protein;PROVISIONAL	YP_001721547	YPK_2818	YPK_2818	gb|ACA69094.1|gi|169751576	-1.50557	1.41205e-10	1.61673e-09	12.0088	11.9237	11.7383	11.7064	10.4657	10.3519	10.3984	10.3236
6102	CUST_7367_PI390410464	ACA68388.1		yeaH	hypothetical protein	protein of unknown function DUF444	PFAM: protein of unknown function DUF444~KEGG: ypi:YpsIP31758_1992 hypothetical protein;PROVISIONAL	YP_001720841	YPK_2102	YPK_2102	gb|ACA68388.1|gi|169750870	-1.50567	7.40021e-11	9.76749e-10	11.5381	11.359	11.3095	11.2366	9.39488	9.58668	9.60647	9.42504
6004	CUST_10900_PI390410464	ACA68412.1		slp, yeaY	Slp family outer membrane lipoprotein	outer membrane lipoprotein, Slp family	TIGRFAM: outer membrane lipoprotein, Slp family~PFAM: outer membrane lipoprotein Slp~KEGG: ypm:YP_1916 putative outer membrane protein;PROVISIONAL	YP_001720865	YPK_2126	YPK_2126	gb|ACA68412.1|gi|169750894	-1.5078	2.79767e-10	2.76873e-09	12.2912	12.1804	12.0803	12.1165	10.6959	10.5157	10.7853	10.6872
5830	CUST_7841_PI390410464	ACA69095.1			Mu tail sheath family protein	Mu tail sheath family protein	PFAM: Mu tail sheath family protein~KEGG: ypi:YpsIP31758_2741 bacteriophage Mu tail sheath protein (GpL);PROVISIONAL	YP_001721548	YPK_2819	YPK_2819	gb|ACA69095.1|gi|169751577	-1.51544	1.10146e-10	1.33196e-09	11.7491	11.6378	11.6979	11.5194	10.0794	10.1316	10.056	10.1097
2313	CUST_10612_PI390410464	ACA69871.1	thrA	thrA	bifunctional aspartokinase I/homoserine dehydrogenase I	aspartate kinase	multifunctional homotetrameric enzyme that catalyzes the phosphorylation of aspartate to form aspartyl-4-phosphate as well as conversion of aspartate semialdehyde to homoserine; functions in a number of amino acid biosynthetic pathways;1.1.1.3;2.7.2.4;PROVISIONAL	YP_001722324	YPK_3604	YPK_3604	gb|ACA69871.1|gi|169752353	-1.52965	6.86652e-11	9.18024e-10	11.1485	10.7935	10.5637	10.7353	9.62158	9.46685	9.41392	9.4751
8755	CUST_5846_PI390410464	ACA69236.1			cyd operon protein YbgT	cyd operon protein YbgT	TIGRFAM: cyd operon protein YbgT~PFAM: membrane bound YbgT family protein~KEGG: ypi:YpsIP31758_2874 cyd operon protein YbgT;PROVISIONAL	YP_001721689	YPK_2962	YPK_2962	gb|ACA69236.1|gi|169751718	-1.58946	6.28157e-08	2.97494e-07	14.1411	13.9492	13.6164	13.7219	12.7074	11.877	12.5519	12.0616
2681	CUST_7856_PI390410464	ACA69039.1		fruA	PTS system fructose-specific transporter subunit IIBC	PTS system, fructose subfamily, IIC subunit	phosphoenolpyruvate-dependent sugar phosphotransferase system; catalyzes the phosphorylation of incoming sugar substrates concomitant with their translocation across the cell membrane; IIB is phosphorylated by IIA and then transfers the phosphoryl group to the sugar; IIC forms the translocation channel;PROVISIONAL	YP_001721492	YPK_2762	YPK_2762	gb|ACA69039.1|gi|169751521	-1.59703	6.29811e-11	8.66241e-10	12.7251	12.8239	12.6482	12.683	11.0164	11.0444	11.1527	11.1816
2035	CUST_11804_PI390410464	ACA67431.1	ureC	ureC	urease subunit alpha	urease, alpha subunit	ureases catalyze the hydrolysis of urea into ammonia and carbon dioxide; in Yersinia enterocolitica the ammonia released plays a key role in bacterial survival by neutralizing acids when colonizing the gastric mucosa; the holoenzyme is composed of 3 ureC (alpha) and 3 ureAB (gamma/beta) subunits;3.5.1.5;PROVISIONAL	YP_001719884	YPK_1133	YPK_1133	gb|ACA67431.1|gi|169749913	-1.62867	1.11726e-08	6.32913e-08	15.8525	16.1736	15.723	15.644	13.9765	14.088	14.374	14.1174
6011	CUST_10471_PI390410464	ACA69891.1	deoD	deoD	purine nucleoside phosphorylase	purine nucleoside phosphorylase	catalyzes the reversible phosphorolysis of ribonucleosides and 2'- deoxyribonucleosides to the free base and (2'-deoxy)ribose-1- phosphate;PROVISIONAL	YP_001722344	YPK_3624	YPK_3624	gb|ACA69891.1|gi|169752373	-1.63885	7.34716e-11	9.73216e-10	12.9429	12.7788	12.6487	12.7225	11.3403	11.0348	11.1868	11.1769
1862	CUST_2673_PI390410464	ACA68721.1		yqfB	hypothetical protein	protein of unknown function DUF437	PFAM: protein of unknown function DUF437~KEGG: ypm:YP_1615 hypothetical protein;PROVISIONAL	YP_001721174	YPK_2444	YPK_2444	gb|ACA68721.1|gi|169751203	-1.64596	6.6003e-11	8.96351e-10	11.9846	11.8453	11.6138	11.6497	10.4265	10.2459	10.2914	10.1799
6358	CUST_2817_PI390410464	ACA70313.1		ilvC	ketol-acid reductoisomerase	ketol-acid reductoisomerase	catalyzes the formation of (R)-2,3-dihydroxy-3-methylbutanoate from (S)-2-hydroxy-2-methyl-3-oxobutanoate in valine and isoleucine biosynthesis;1.1.1.86;PROVISIONAL	YP_001722766	YPK_4051	YPK_4051	gb|ACA70313.1|gi|169752795	-1.65509	4.39881e-06	1.14353e-05	14.5271	14.32	14.1091	14.0871	13.0127	12.0533	13.3318	11.7128
6015	CUST_1388_PI390410464	ACA66464.1		glgP-1	glycogen/starch/alpha-glucan phosphorylase	glycogen/starch/alpha-glucan phosphorylase	KEGG: yps:YPTB3783 glycogen phosphorylase~TIGRFAM: glycogen/starch/alpha-glucan phosphorylase~PFAM: glycosyl transferase family 35;2.4.1.1;PROVISIONAL	YP_001718917	YPK_0151	YPK_0151	gb|ACA66464.1|gi|169748946	-1.67895	1.87071e-11	3.42698e-10	12.0383	12.0173	11.9529	11.8566	10.2161	10.1965	10.2854	10.1671
10307	CUST_5833_PI390410464	ACA70213.1		udp	uridine phosphorylase	uridine phosphorylase	catalyzes the reversible phosphorylytic cleavage of uridine and deoxyuridine to uracil and ribose- or deoxyribose-1-phosphate; involved in the pyrimidine salvage pathway;PROVISIONAL	YP_001722666	YPK_3950	YPK_3950	gb|ACA70213.1|gi|169752695	-1.68449	8.44006e-11	1.08138e-09	12.7206	12.6538	12.3795	12.5683	10.8508	10.7015	10.8735	10.7629
56	CUST_3088_PI390410464	ACA67691.1		ygiW	hypothetical protein	conserved hypothetical protein	PFAM: nucleic acid binding OB-fold tRNA/helicase-type; conserved hypothetical protein~KEGG: ypi:YpsIP31758_1289 OB-fold nucleic acid binding domain protein;PROVISIONAL	YP_001720144	YPK_1397	YPK_1397	gb|ACA67691.1|gi|169750173	-1.70636	4.04197e-11	6.31927e-10	11.8431	11.6727	11.5046	11.5127	9.98331	9.82942	10.0403	9.8585
3297	CUST_6185_PI390410464	ACA68317.1		acnA	aconitate hydratase	aconitate hydratase 1	Catalyzes the conversion of citrate to isocitrate;PROVISIONAL	YP_001720770	YPK_2030	YPK_2030	gb|ACA68317.1|gi|169750799	-1.80366	8.08255e-12	1.83134e-10	10.8766	10.6754	10.592	10.5743	9.37193	8.99111	8.99873	8.96554
1987	CUST_8023_PI390410464	ACA69899.1		osmY	hypothetical protein	hyperosmotically inducible periplasmic protein	PFAM: transport-associated~SMART: Transport-associated and nodulation region~KEGG: ypi:YpsIP31758_3503 osmotically induced periplasmic protein OsmY;PROVISIONAL	YP_001722352	YPK_3632	YPK_3632	gb|ACA69899.1|gi|169752381	-1.81259	2.60175e-11	4.48021e-10	12.2154	12.0759	11.9887	11.926	10.3528	10.0823	10.307	10.3088
3173	CUST_12133_PI390410464	ACA69892.1		deoB	phosphopentomutase	phosphopentomutase	catalyzes the transfer of phosphate between the C1 and C5 carbons of pentose;5.4.2.7;PROVISIONAL	YP_001722345	YPK_3625	YPK_3625	gb|ACA69892.1|gi|169752374	-1.85551	5.92264e-11	8.22482e-10	13.1802	13.0067	12.756	12.9218	11.1664	10.8015	11.2546	11.0605
2061	CUST_4552_PI390410464	ACA68232.1		uspE	universal stress protein UspE	UspA domain protein	with UspC and UspD is involved in resistance to UV irradiation;PROVISIONAL	YP_001720685	YPK_1943	YPK_1943	gb|ACA68232.1|gi|169750714	-1.87056	2.95622e-11	4.95195e-10	11.7567	11.7026	11.4467	11.5415	9.73191	9.5015	9.70935	9.41915
1013	CUST_7029_PI390410464	ACA69692.1		rpoS	RNA polymerase sigma factor RpoS	RNA polymerase, sigma 70 subunit, RpoD family	sigma factors are initiation factors that promote the attachment of RNA polymerase to specific initiation sites and are then released; this sigma factor controls a regulon of genes required for protection against external stresses;PROVISIONAL	YP_001722145	YPK_3425	YPK_3425	gb|ACA69692.1|gi|169752174	-1.87852	6.29227e-10	5.38533e-09	13.0047	13.2383	12.9634	12.9975	11.0156	10.7627	11.2151	10.9993
6602	CUST_8941_PI390410464	ACA67966.1	bssS	bssS	biofilm formation regulatory protein BssS	conserved hypothetical protein	BssS; regulator of biofilm through signal secretion; disruption of this gene in Escherichia coli led to effects on biofilm formation, alteration in expression of a number of genes and mutations in bssS led to defects in indole transport and autoinducer-2 uptake and processing;PROVISIONAL	YP_001720419	YPK_1673	YPK_1673	gb|ACA67966.1|gi|169750448	-1.97762	2.03637e-11	3.69898e-10	13.6386	13.5731	13.3711	13.3684	11.6003	11.5876	11.6782	11.5563
1785	CUST_1339_PI390410464	ACA68801.1			NAD-dependent epimerase/dehydratase	NAD-dependent epimerase/dehydratase	PFAM: NAD-dependent epimerase/dehydratase~KEGG: ypa:YPA_0846 hypothetical protein;PROVISIONAL	YP_001721254	YPK_2524	YPK_2524	gb|ACA68801.1|gi|169751283	-2.0211	6.32176e-12	1.51195e-10	12.0571	12.0611	11.8266	11.8131	9.93013	9.96138	9.99954	9.95805
8236	CUST_6603_PI390410464	ACA68175.1			hypothetical protein	conserved hypothetical protein	KEGG: ypi:YpsIP31758_1776 hypothetical protein;PROVISIONAL	YP_001720628	YPK_1884	YPK_1884	gb|ACA68175.1|gi|169750657	-2.03517	4.39337e-12	1.13936e-10	13.2485	12.992	12.8623	12.7938	10.7123	10.5083	10.6289	10.3894
4906	CUST_4850_PI390410464	ACA69040.1	fruK	fruK	1-phosphofructokinase	1-phosphofructokinase	converts fructose-1-phosphate and ATP to fructose-1,6-bisphosphate and ADP; highly specific for fructose-1-phopshate; similar to PfkB; forms homodimers;2.7.1.56;PROVISIONAL	YP_001721493	YPK_2763	YPK_2763	gb|ACA69040.1|gi|169751522	-2.08695	1.58848e-11	3.05286e-10	12.8448	12.6574	12.4718	12.5156	10.3051	10.4305	10.1837	10.3814
528	CUST_9204_PI390410464	ACA68174.1		gst	glutathionine S-transferase	Glutathione S-transferase domain	PFAM: Glutathione S-transferase domain~KEGG: ypi:YpsIP31758_1775 glutathione S-transferase;PROVISIONAL	YP_001720627	YPK_1883	YPK_1883	gb|ACA68174.1|gi|169750656	-2.12327	4.93503e-12	1.24972e-10	13.7079	13.8655	13.67	13.6587	11.301	11.2278	11.4906	11.29
3852	CUST_4135_PI390410464	ACA68720.1			hypothetical protein	conserved hypothetical protein	secreted protein; unknown function;PROVISIONAL	YP_001721173	YPK_2443	YPK_2443	gb|ACA68720.1|gi|169751202	-2.15883	2.07508e-12	6.42679e-11	12.5023	12.2993	12.1859	12.2684	9.94577	9.75953	9.88589	9.82769
1334	CUST_4866_PI390410464	ACA68168.1		slyB-2	17 kDa surface antigen	17 kDa surface antigen	PFAM: 17 kDa surface antigen~KEGG: yps:YPTB2287 putative lipoprotein;PROVISIONAL	YP_001720621	YPK_1877	YPK_1877	gb|ACA68168.1|gi|169750650	-2.23027	9.83775e-12	2.14982e-10	14.283	14.6193	14.3189	14.4538	12.0919	11.9982	12.2084	12.1402
4427	CUST_11691_PI390410464	ACA68386.1		prkA	putative serine protein kinase PrkA	putative serine protein kinase, PrkA	PFAM: PrkA serine kinase; PrkA AAA domain protein~KEGG: ypi:YpsIP31758_1991 PrkA serine protein kinase;PROVISIONAL	YP_001720839	YPK_2100	YPK_2100	gb|ACA68386.1|gi|169750868	-2.27686	4.38509e-13	2.48392e-11	11.9856	11.7838	11.7083	11.6467	9.58876	9.53115	9.57314	9.38331
2112	CUST_7196_PI390410464	ACA66934.1			hypothetical protein	hypothetical protein YPK_0631	PROVISIONAL	YP_001719387	YPK_0631	YPK_0631	gb|ACA66934.1|gi|169749416	-2.33345	1.33339e-11	2.69158e-10	14.6807	15.0214	14.6064	14.7486	12.2974	12.569	12.6442	12.5576
9820	CUST_6000_PI390410464	ACA69620.1		yfiA	sigma 54 modulation protein/30S ribosomal protein S30EA	sigma 54 modulation protein/ribosomal protein S30EA	TIGRFAM: ribosomal subunit interface protein~PFAM: sigma 54 modulation protein/ribosomal protein S30EA~KEGG: ypi:YpsIP31758_3216 ribosomal subunit interface protein;PROVISIONAL	YP_001722073	YPK_3353	YPK_3353	gb|ACA69620.1|gi|169752102	-2.36775	2.57702e-11	4.47342e-10	15.7552	16.0862	15.7391	15.7031	13.3311	13.3068	13.5113	12.9195
1185	CUST_3794_PI390410464	ACA68387.1			hypothetical protein	hypothetical protein YPK_2101	PROVISIONAL	YP_001720840	YPK_2101	YPK_2101	gb|ACA68387.1|gi|169750869	-2.43953	2.83334e-13	1.96734e-11	11.9401	11.82	11.5874	11.652	9.81184	9.49936	9.62764	9.58089
1363	CUST_6339_PI390410464	ACA66479.1			hypothetical protein	protein of unknown function DUF1471	PFAM: protein of unknown function DUF1471~KEGG: ypi:YpsIP31758_3987 hypothetical protein;PROVISIONAL	YP_001718932	YPK_0166	YPK_0166	gb|ACA66479.1|gi|169748961	-2.44342	2.12943e-12	6.50156e-11	12.5446	12.363	12.2982	12.2433	9.68713	9.69172	9.78326	9.79165
10944	CUST_12218_PI390410464	ACA68483.1			hypothetical protein	hypothetical protein YPK_2200	PROVISIONAL	YP_001720936	YPK_2200	YPK_2200	gb|ACA68483.1|gi|169750965	-2.4927	1.46657e-12	5.13301e-11	11.3763	11.3583	11.0648	11.4863	8.85183	9.01226	9.02214	8.94659
3000	CUST_6922_PI390410464	ACA66789.1		gabD-1	succinate-semialdehyde dehydrogenase	succinic semialdehyde dehydrogenase	TIGRFAM: succinic semialdehyde dehydrogenase~PFAM: Aldehyde Dehydrogenase_~KEGG: ypi:YpsIP31758_0422 succinate-semialdehyde dehydrogenase (NADP+);PROVISIONAL	YP_001719242	YPK_0486	YPK_0486	gb|ACA66789.1|gi|169749271	-2.50006	1.56242e-12	5.28222e-11	12.6247	12.5228	12.3245	12.3362	10.1121	9.96914	10.0503	9.82026
4693	CUST_7914_PI390410464	ACA68760.1			hypothetical protein	hypothetical protein YPK_2483	PROVISIONAL	YP_001721213	YPK_2483	YPK_2483	gb|ACA68760.1|gi|169751242	-2.81456	4.19785e-13	2.40957e-11	13.0284	12.9924	12.7038	12.7541	10.132	10.0577	10.2005	9.99286
7138	CUST_8446_PI390410464	ACA69041.1		fruB	bifunctional PTS system fructose-specific transporter subunit IIA/HPr protein	phosphocarrier, HPr family	phosphoenolpyruvate (PEP)-dependent, sugar transporting phosphotransferase system; catalyzes the phosphorylation of incoming sugar substrates concomitant with their translocation across the cell membrane; IIA is phosphorylated by phospho-HP which then transfers the phosphoryl group to the IIB componentr;PROVISIONAL	YP_001721494	YPK_2764	YPK_2764	gb|ACA69041.1|gi|169751523	-2.81868	1.31458e-12	4.796e-11	12.9336	12.7935	12.5314	12.5069	9.65155	9.98914	9.59284	9.74845
4102	CUST_885_PI390410464	ACA69155.1			hypothetical protein	hypothetical protein	PFAM: Transglycosylase-associated protein~KEGG: ypa:YPA_0893 hypothetical protein;PROVISIONAL	YP_001721608	YPK_2879	YPK_2879	gb|ACA69155.1|gi|169751637	-2.81946	3.5844e-13	2.20196e-11	12.9629	12.8432	12.7247	12.6647	10.0667	9.89609	10.0546	10.0307
2423	CUST_3259_PI390410464	ACA66433.1		uspA	UspA domain-containing protein	UspA domain protein	PFAM: UspA domain protein~KEGG: ypi:YpsIP31758_4035 universal stress protein A;PROVISIONAL	YP_001718886	YPK_0120	YPK_0120	gb|ACA66433.1|gi|169748915	-2.88193	3.05821e-13	1.99479e-11	15.3578	15.1896	15.0185	14.9268	12.1784	12.2558	12.1962	12.0669
10370	CUST_3414_PI390410464	ACA67895.1		dps	DNA starvation/stationary phase protection protein Dps	Ferritin Dps family protein	binds DNA in a non-sequence-specific manner and is abundant during stationary phase; forms a DNA-protein crystal that protects DNA from damage; required for normal starvation response and long-term stationary viability; forms a homododecameric complex and sequesters iron which provides protection against oxidative damage;PROVISIONAL	YP_001720348	YPK_1602	YPK_1602	gb|ACA67895.1|gi|169750377	-2.88808	1.27403e-12	4.68779e-11	14.1339	13.9927	13.6805	13.6679	11.0808	10.9096	11.15	10.936
11772	CUST_9342_PI390410464	ACA67738.1			hypothetical protein	protein of unknown function DUF1479	PFAM: protein of unknown function DUF1479~KEGG: yps:YPTB2699 hypothetical protein;PROVISIONAL	YP_001720191	YPK_1445	YPK_1445	gb|ACA67738.1|gi|169750220	-2.92881	1.33134e-13	1.21945e-11	12.6562	12.4423	12.2875	12.2736	9.33021	9.37173	9.30828	9.32991
3071	CUST_11347_PI390410464	ACA68718.1			hypothetical protein	conserved hypothetical protein	KEGG: ypi:YpsIP31758_2345 hypothetical protein;PROVISIONAL	YP_001721171	YPK_2441	YPK_2441	gb|ACA68718.1|gi|169751200	-3.00666	6.06864e-13	3.03785e-11	13.6154	13.8272	13.5127	13.5756	10.5511	10.4451	10.8441	10.5572
5452	CUST_4231_PI390410464	ACA68468.1			hypothetical protein	conserved hypothetical protein	YchH; transcription activated by CRP (cyclic AMP receptor protein), a global transcription factor involved in regulation of metabolism in enteric bacteria; ychH presents a class II promoter to bind CRP; unknown function;PROVISIONAL	YP_001720921	YPK_2185	YPK_2185	gb|ACA68468.1|gi|169750950	-3.04753	1.02954e-13	1.19975e-11	13.6514	13.5822	13.3836	13.2239	10.7924	10.6561	10.7922	10.4724
8722	CUST_3576_PI390410464	ACA67969.1			antibiotic biosynthesis monooxygenase	Antibiotic biosynthesis monooxygenase	PFAM: Antibiotic biosynthesis monooxygenase~KEGG: ypi:YpsIP31758_1568 antibiotic biosynthesis monooxygenase domain protein;PROVISIONAL	YP_001720422	YPK_1676	YPK_1676	gb|ACA67969.1|gi|169750451	-3.16426	5.10691e-13	2.78294e-11	14.3201	14.0264	13.8197	13.8336	10.9096	10.6969	10.8959	10.7974
2393	CUST_9475_PI390410464	ACA66594.1		bfr	bacterioferritin	bacterioferritin	iron storage protein;PROVISIONAL	YP_001719047	YPK_0281	YPK_0281	gb|ACA66594.1|gi|169749076	-3.37397	9.96253e-15	6.59729e-12	12.9269	13.1894	12.9231	12.9161	9.74984	9.78262	9.86334	9.72157
7282	CUST_2227_PI390410464	ACA68335.1			transport-associated	transport-associated	PFAM: transport-associated~SMART: Transport-associated and nodulation region~KEGG: ypi:YpsIP31758_1939 putative phospholipid-binding domain protein;PROVISIONAL	YP_001720788	YPK_2048	YPK_2048	gb|ACA68335.1|gi|169750817	-3.3748	7.38343e-14	1.09606e-11	13.2545	13.0372	12.8356	12.8433	9.17096	9.12477	9.14185	9.10642

## Sheet: Stationary phase
Table S5. Anaerobic vs. Aerobic Microarray of Y. pseudotuberculosis YPIII during Stationary Phase at 26oC
Differentially expressed Y. pseudotuberculosis YPIII (Log2 FC≥0.8 and p-value<0.05) genes under anaerobic and aerobic conditions at 26oC in exponential and stationary phase were analyzed by microarray.
	ProbeID	Accession	GB_GeneName	curated_GeneName	GB_Definition	curated_Description	GB_Description	GB_GeneProduct	GB_RefLocus	curated_LocusTag	TopHit	logFC	Pvalue	adjPvalue	Cy5raw.A1	Cy5raw.A2	Cy5raw.A3	Cy5raw.A4	Cy3raw.A1	Cy3raw.A2	Cy3raw.A3	Cy3raw.A4
1964	CUST_9780_PI390410464	ACA68954.1		pflB	formate acetyltransferase	formate acetyltransferase	KEGG: ypi:YpsIP31758_2589 formate acetyltransferase~TIGRFAM: formate acetyltransferase~PFAM: formate C-acetyltransferase glycine radical; pyruvate formate-lyase PFL;2.3.1.54;PROVISIONAL	YP_001721407	YPK_2677	YPK_2677	gb|ACA68954.1|gi|169751436	4.7815	1.48042e-12	3.3102e-09	10.8238	10.4752	10.1109	10.3682	15.1963	14.9946	14.9864	15.0785
4670	CUST_5775_PI390410464	ACA67987.1		ptsG	PTS system glucose-specific transporter subunit IIBC	PTS system, glucose-specific IIBC subunit	phosphoenolpyruvate-dependent sugar phosphotransferase system; catalyzes the phosphorylation of incoming sugar substrates concomitant with their translocation across the cell membrane; IIB is phosphorylated by IIA and then transfers the phosphoryl group to the sugar; IIC forms the translocation channel;PROVISIONAL	YP_001720440	YPK_1694	YPK_1694	gb|ACA67987.1|gi|169750469	4.49202	2.94177e-12	3.3102e-09	9.57954	9.52831	9.42936	9.29936	13.8207	13.8077	13.8967	13.9674
963	CUST_1214_PI390410464	ACA68359.1		adhE	bifunctional acetaldehyde-CoA/alcohol dehydrogenase	iron-containing alcohol dehydrogenase	PFAM: iron-containing alcohol dehydrogenase; Aldehyde Dehydrogenase_~KEGG: ypm:YP_1976 aldehyde-alcohol dehydrogenase;PROVISIONAL	YP_001720812	YPK_2072	YPK_2072	gb|ACA68359.1|gi|169750841	4.40617	3.07568e-12	3.3102e-09	11.3275	11.0222	10.2672	10.9791	15.8424	15.5835	15.6705	15.7895
4798	CUST_2331_PI390410464	ACA66598.1	rplW	rplW	50S ribosomal protein L23	Ribosomal protein L25/L23	binds third domain of 23S rRNA and protein L29; part of exit tunnel;PROVISIONAL	YP_001719051	YPK_0285	YPK_0285	gb|ACA66598.1|gi|169749080	3.90422	3.93734e-12	3.39005e-09	12.0283	11.8405	12.3004	11.8384	15.7975	15.5693	15.7119	15.7501
886	CUST_8496_PI390410464	ACA70385.1		pfkA	6-phosphofructokinase	6-phosphofructokinase	catalyzes the formation of D-fructose 1,6-bisphosphate from D-fructose 6-phosphate in glycolysis;2.7.1.11;PROVISIONAL	YP_001722838	YPK_4126	YPK_4126	gb|ACA70385.1|gi|169752867	3.7428	6.1255e-11	1.01908e-08	10.7411	10.5277	10.4594	10.5903	14.1242	13.897	14.1793	14.1908
885	CUST_3404_PI390410464	ACA66597.1	rplD	rplD	50S ribosomal protein L4	ribosomal protein L4/L1e	L4 is important during the early stages of 50S assembly; it initially binds near the 5' end of the 23S rRNA;PROVISIONAL	YP_001719050	YPK_0284	YPK_0284	gb|ACA66597.1|gi|169749079	3.73392	1.74522e-11	5.77935e-09	11.3301	11.1493	11.1353	11.0243	15.4504	15.2294	15.4355	15.2676
4497	CUST_10011_PI390410464	ACA66599.1	rplB	rplB	50S ribosomal protein L2	ribosomal protein L2	one of the primary rRNA-binding proteins; required for association of the 30S and 50S subunits to form the 70S ribosome, for tRNA binding and peptide bond formation;PROVISIONAL	YP_001719052	YPK_0286	YPK_0286	gb|ACA66599.1|gi|169749081	3.69056	6.52062e-12	4.67855e-09	12.1874	11.8696	12.3183	12.0585	15.8348	15.6044	15.7094	15.8838
1420	CUST_11941_PI390410464	ACA68146.1		pykF	pyruvate kinase	pyruvate kinase	catalyzes the formation of phosphoenolpyruvate from pyruvate;2.7.1.40;PROVISIONAL	YP_001720599	YPK_1855	YPK_1855	gb|ACA68146.1|gi|169750628	3.64149	9.65356e-12	5.02608e-09	11.3857	11.0272	11.4848	11.1414	14.1899	14.0576	14.3481	14.1557
3149	CUST_8621_PI390410464	ACA69713.1	eno	eno	phosphopyruvate hydratase	Phosphopyruvate hydratase	enolase; catalyzes the formation of phosphoenolpyruvate from 2-phospho-D-glycerate in glycolysis;4.2.1.11;PROVISIONAL	YP_001722166	YPK_3446	YPK_3446	gb|ACA69713.1|gi|169752195	3.60226	3.33051e-11	8.74024e-09	11.7624	11.4391	11.8548	11.5588	15.3369	15.2842	15.5173	15.4794
5106	CUST_4034_PI390410464	ACA66601.1	rplV	rplV	50S ribosomal protein L22	ribosomal protein L22	binds specifically to 23S rRNA during the early stages of 50S assembly; makes contact with all 6 domains of the 23S rRNA in the assembled 50S subunit and ribosome; mutations in this gene result in erythromycin resistance; located near peptidyl-transferase center;PROVISIONAL	YP_001719054	YPK_0288	YPK_0288	gb|ACA66601.1|gi|169749083	3.59929	3.82219e-10	2.26751e-08	12.6079	12.5178	12.2799	12.4444	15.8524	15.6194	15.7545	15.9001
3515	CUST_6295_PI390410464	ACA67721.1		ptsI	phosphoenolpyruvate-protein phosphotransferase	phosphoenolpyruvate-protein phosphotransferase	Phosphotransferase system, enzyme I; transfers the phosphoryl group from phosphoenolpyruvate (PEP) to the phosphoryl carrier protein; part of the phosphoenolpyruvate-dependent sugar phosphotransferase system (PTS), a major carbohydrate active-transport system;PROVISIONAL	YP_001720174	YPK_1427	YPK_1427	gb|ACA67721.1|gi|169750203	3.55633	6.47905e-10	3.06921e-08	11.0262	10.8741	10.4192	10.8806	14.7977	14.719	14.7545	14.7196
6758	CUST_8066_PI390410464	ACA70049.1	rpsR	rpsR	30S ribosomal protein S18	ribosomal protein S18	binds as a heterodimer with protein S6 to the central domain of the 16S rRNA; helps stabilize the platform of the 30S subunit;PROVISIONAL	YP_001722502	YPK_3782	YPK_3782	gb|ACA70049.1|gi|169752531	3.51527	1.54375e-10	1.58234e-08	11.4726	11.4272	10.6282	11.4757	14.7869	14.7411	14.6555	14.7081
485	CUST_8036_PI390410464	ACA69758.1	aceE	aceE	pyruvate dehydrogenase subunit E1	2-oxo-acid dehydrogenase E1 subunit, homodimeric type	E1 component; part of pyruvate dehydrogenase; forms a complex with DlaT and LpdC;1.2.4.1;PROVISIONAL	YP_001722211	YPK_3491	YPK_3491	gb|ACA69758.1|gi|169752240	3.48915	1.47877e-11	5.77935e-09	10.3359	10.2645	9.53442	9.78325	13.9576	13.7734	13.8494	13.7611
979	CUST_43_PI390410464	ACA66596.1	rplC	rplC	50S ribosomal protein L3	ribosomal protein L3	binds directly near the 3' end of the 23S rRNA, where it nucleates assembly of the 50S subunit; essential for peptidyltransferase activity; mutations in this gene confer resistance to tiamulin;PROVISIONAL	YP_001719049	YPK_0283	YPK_0283	gb|ACA66596.1|gi|169749078	3.46312	4.66958e-11	8.74024e-09	11.9139	11.7199	11.6401	11.5214	15.3037	14.9827	15.1756	15.0354
4114	CUST_10608_PI390410464	ACA66622.1	rplQ	rplQ	50S ribosomal protein L17	ribosomal protein L17	is a component of the macrolide binding site in the peptidyl transferase center;PROVISIONAL	YP_001719075	YPK_0309	YPK_0309	gb|ACA66622.1|gi|169749104	3.44377	4.59838e-11	8.74024e-09	11.492	11.0429	11.5104	11.1973	14.8288	14.7566	15.0312	14.8068
2665	CUST_10148_PI390410464	ACA66604.1		rpmC	50S ribosomal protein L29	ribosomal protein L29	one of the stabilizing components for the large ribosomal subunit;PROVISIONAL	YP_001719057	YPK_0291	YPK_0291	gb|ACA66604.1|gi|169749086	3.4194	1.68767e-11	5.77935e-09	12.6997	12.5119	12.7994	12.5255	15.8315	15.6313	15.6373	15.8233
1326	CUST_1253_PI390410464	ACA68953.1		focA	formate transporter	formate/nitrite transporter	PFAM: formate/nitrite transporter~KEGG: ypa:YPA_0675 putative formate transporter 1;PROVISIONAL	YP_001721406	YPK_2676	YPK_2676	gb|ACA68953.1|gi|169751435	3.40562	3.88348e-11	8.74024e-09	10.1407	9.99903	10.4669	9.83851	13.6044	13.3951	13.6334	13.3994
910	CUST_6929_PI390410464	ACA66648.1	rplL	rplL	50S ribosomal protein L7/L12	ribosomal protein L7/L12	present in two forms; L12 is normal, while L7 is aminoacylated at the N-terminal serine; the only multicopy ribosomal protein; 4:1 ratio of L7/L12 per ribosome; two L12 dimers bind L10; critically important for translation efficiency and fidelity; stimulates GTPase activity of translation factors;PROVISIONAL	YP_001719101	YPK_0338	YPK_0338	gb|ACA66648.1|gi|169749130	3.39256	5.95058e-09	1.34122e-07	12.675	12.4403	11.6505	12.2883	15.7928	15.5859	15.6746	15.7968
1476	CUST_7829_PI390410464	ACA69757.1		aceF	dihydrolipoamide acetyltransferase	pyruvate dehydrogenase complex dihydrolipoamide acetyltransferase	KEGG: ypi:YpsIP31758_3362 pyruvate dehydrogenase complex dihydrolipoamide acetyltransferase~TIGRFAM: pyruvate dehydrogenase complex dihydrolipoamide acetyltransferase~PFAM: biotin/lipoyl attachment domain-containing protein; catalytic domain of components of various dehydrogenase complexes; E3 binding domain protein;2.3.1.61;PROVISIONAL	YP_001722210	YPK_3490	YPK_3490	gb|ACA69757.1|gi|169752239	3.38922	4.6945e-10	2.53665e-08	11.76	11.5702	11.6391	11.5272	14.5713	14.4016	14.6105	14.532
11584	CUST_6321_PI390410464	ACA70048.1	rplI	rplI	50S ribosomal protein L9	ribosomal protein L9	in Escherichia coli this protein is wrapped around the base of the L1 stalk;PROVISIONAL	YP_001722501	YPK_3781	YPK_3781	gb|ACA70048.1|gi|169752530	3.38069	1.1675e-11	5.02608e-09	11.2388	11.579	11.1306	11.6042	14.9467	14.985	15.0329	15.0735
4572	CUST_5117_PI390410464	ACA68742.1		manY	PTS system mannose/fructose/sorbose family transporter subunit IIC	PTS system, mannose/fructose/sorbose family, IIC subunit	TIGRFAM: PTS system, mannose/fructose/sorbose family, IIC subunit~PFAM: phosphotransferase system PTS sorbose-specific IIC subunit~KEGG: ypa:YPA_1129 PTS system, mannose-specific IIC component;PROVISIONAL	YP_001721195	YPK_2465	YPK_2465	gb|ACA68742.1|gi|169751224	3.34873	6.15474e-11	1.01908e-08	11.4191	11.0555	11.0367	11.1833	14.9962	14.9138	15.1265	15.1953
13059	CUST_7117_PI390410464	ACA68945.1	rpsA	rpsA	30S ribosomal protein S1	ribosomal protein S1	in Escherichia coli this protein is involved in binding to the leader sequence of mRNAs and is itself bound to the 30S subunit; autoregulates expression via a C-terminal domain; in most gram negative organisms this protein is composed of 6 repeats of the S1 domain while in gram positive there are 4 repeats; the S1 nucleic acid-binding domain is found associated with other proteins;PROVISIONAL	YP_001721398	YPK_2668	YPK_2668	gb|ACA68945.1|gi|169751427	3.33937	1.13137e-11	5.02608e-09	11.9299	11.9477	11.1887	12.0329	15.3221	15.2498	15.2533	15.206
10204	CUST_7091_PI390410464	ACA67456.1		kdpB	potassium-transporting ATPase subunit B	K+-transporting ATPase, B subunit	One of the components of the high-affinity ATP-driven potassium transport (or KDP) system, which catalyzes the hydrolysis of ATP coupled with the exchange of hydrogen and potassium ions;PROVISIONAL	YP_001719909	YPK_1158	YPK_1158	gb|ACA67456.1|gi|169749938	3.31013	4.63496e-11	8.74024e-09	9.16341	8.74937	8.59174	8.81667	12.9601	12.6709	12.7337	12.6871
2953	CUST_5122_PI390410464	ACA66612.1	rplR	rplR	50S ribosomal protein L18	ribosomal protein L18	binds 5S rRNA along with protein L5 and L25;PROVISIONAL	YP_001719065	YPK_0299	YPK_0299	gb|ACA66612.1|gi|169749094	3.26629	3.5991e-10	2.21345e-08	12.0371	11.9248	12.1945	12.0564	15.0682	14.9769	15.2252	15.0296
6358	CUST_2817_PI390410464	ACA70313.1		ilvC	ketol-acid reductoisomerase	ketol-acid reductoisomerase	catalyzes the formation of (R)-2,3-dihydroxy-3-methylbutanoate from (S)-2-hydroxy-2-methyl-3-oxobutanoate in valine and isoleucine biosynthesis;1.1.1.86;PROVISIONAL	YP_001722766	YPK_4051	YPK_4051	gb|ACA70313.1|gi|169752795	3.2563	1.83898e-10	1.6996e-08	11.6023	11.1167	11.4577	11.3279	15.5578	15.3447	15.602	15.5913
802	CUST_1880_PI390410464	ACA70050.1		priB	primosomal replication protein N	primosomal replication protein N	KEGG: ypi:YpsIP31758_3638 primosomal replication protein N;PROVISIONAL	YP_001722503	YPK_3783	YPK_3783	gb|ACA70050.1|gi|169752532	3.25089	2.8931e-10	1.97695e-08	11.6301	11.4196	11.1252	11.4841	14.5859	14.417	14.4561	14.3744
5734	CUST_544_PI390410464	ACA67813.1		fabB	3-oxoacyl-ACP synthase	Beta-ketoacyl synthase	FabB, beta-Ketoacyl-ACP synthase I, KASI; catalyzes a condensation reaction in fatty acid biosynthesis: addition of an acyl acceptor of two carbons from malonyl-ACP; required for the elongation of short-chain unsaturated acyl-ACP;PROVISIONAL	YP_001720266	YPK_1520	YPK_1520	gb|ACA67813.1|gi|169750295	3.21331	4.31382e-11	8.74024e-09	10.2298	10.2645	9.86004	10.4242	13.5669	13.5396	13.6291	13.5608
3610	CUST_926_PI390410464	ACA67472.1		grcA	autonomous glycyl radical cofactor GrcA	formate C-acetyltransferase glycine radical	stress-induced glycyl radical protein that can replace an oxidatively damaged pyruvate formate-lyase subunit;PROVISIONAL	YP_001719925	YPK_1174	YPK_1174	gb|ACA67472.1|gi|169749954	3.20386	1.38841e-09	5.15267e-08	12.833	12.6595	11.9353	12.6295	15.7468	15.6143	15.5781	15.8086
2696	CUST_2562_PI390410464	ACA66602.1	rpsC	rpsC	30S ribosomal protein S3	ribosomal protein S3	forms a complex with S10 and S14; binds the lower part of the 30S subunit head and the mRNA in the complete ribosome to position it for translation;PROVISIONAL	YP_001719055	YPK_0289	YPK_0289	gb|ACA66602.1|gi|169749084	3.20029	9.95199e-11	1.33885e-08	11.1014	10.8993	10.1109	10.6566	14.5934	14.482	14.272	14.2395
4667	CUST_6897_PI390410464	ACA66595.1		rpsJ	30S ribosomal protein S10	ribosomal protein S10	PFAM: ribosomal protein S10~KEGG: asu:Asuc_0458 ribosomal protein S10;PROVISIONAL	YP_001719048	YPK_0282	YPK_0282	gb|ACA66595.1|gi|169749077	3.19226	2.30118e-11	7.07612e-09	11.9772	11.8389	11.7206	11.863	15.3924	15.2595	15.3969	15.2982
1278	CUST_10691_PI390410464	ACA68741.1		manX	PTS system mannose/fructose/sorbose family transporter subunit IIB	PTS system, mannose/fructose/sorbose family, IIB subunit	KEGG: ypa:YPA_1130 PTS system, mannose-specific IIAB component~TIGRFAM: PTS system, mannose/fructose/sorbose family, IIB subunit; PTS system, mannose/fructose/sorbose family, IIA subunit~PFAM: PTS system fructose subfamily IIA component; PTS system sorbose subfamily IIB component;2.7.1.69;PROVISIONAL	YP_001721194	YPK_2464	YPK_2464	gb|ACA68741.1|gi|169751223	3.17994	1.7302e-10	1.65523e-08	12.6215	12.2726	12.3643	12.167	15.5015	15.3402	15.5322	15.5275
5910	CUST_9048_PI390410464	ACA66600.1	rpsS	rpsS	30S ribosomal protein S19	ribosomal protein S19	protein S19 forms a complex with S13 that binds strongly to the 16S ribosomal RNA;PROVISIONAL	YP_001719053	YPK_0287	YPK_0287	gb|ACA66600.1|gi|169749082	3.11294	5.93824e-10	2.93841e-08	12.6476	12.3914	11.7085	12.288	15.8649	15.6794	15.7195	15.8962
4063	CUST_9369_PI390410464	ACA67368.1	tsf	tsf	elongation factor Ts	translation elongation factor Ts	EF-Ts; functions during elongation stage of protein translation; forms a dimer; associates with EF-Tu-GDP complex and promotes exchange of GDP to GTP resulting in regeneration of the active form of EF-Tu;PROVISIONAL	YP_001719821	YPK_1067	YPK_1067	gb|ACA67368.1|gi|169749850	3.08678	2.06844e-10	1.74891e-08	11.8047	11.6133	11.479	11.5623	14.9882	14.785	14.9611	14.9524
9654	CUST_9038_PI390410464	ACA70377.1	tpiA	tpiA	triosephosphate isomerase	Triose-phosphate isomerase	Reversibly isomerizes the ketone sugar dihydroxyacetone phosphate to the aldehyde sugar glyceraldehyde-3-phosphate;5.3.1.1;PROVISIONAL	YP_001722830	YPK_4118	YPK_4118	gb|ACA70377.1|gi|169752859	3.06373	3.42671e-10	2.16941e-08	12.2897	12.5155	11.7543	12.2291	15.0992	15.1224	15.0289	15.1204
1646	CUST_8032_PI390410464	ACA67722.1		ptsH	PTS system phosphohistidinoprotein-hexose phosphotransferase Hpr	Phosphotransferase system, phosphocarrier protein HPr	TIGRFAM: phosphocarrier, HPr family~PFAM: phosphocarrier HPr protein~KEGG: ypi:YpsIP31758_1317 phosphocarrier, HPr family;PROVISIONAL	YP_001720175	YPK_1428	YPK_1428	gb|ACA67722.1|gi|169750204	3.05362	7.38059e-11	1.08683e-08	11.8504	11.6463	11.3262	11.4544	14.5647	14.3612	14.4712	14.4228
6735	CUST_7806_PI390410464	ACA67899.1	ompX	ompX/ailD	outer membrane protein X	virulence-related outer membrane protein	OmpX; involved in cell adhesion; forms an eight-stranded antiparallel beta-barrel that protrudes from the cell surface; mutations in the gene increase cell-surface contact in fimbriated strains but decrease contact in nonfimbriated strains;PROVISIONAL	YP_001720352	YPK_1606	YPK_1606	gb|ACA67899.1|gi|169750381	3.04413	2.79779e-10	1.9745e-08	12.7972	12.6869	12.1523	12.6735	15.525	15.3961	15.4764	15.5084
1580	CUST_1914_PI390410464	ACA69756.1		lpdA	dihydrolipoamide dehydrogenase	dihydrolipoamide dehydrogenase	E3 component of pyruvate and 2-oxoglutarate dehydrogenase complex; catalyzes the oxidation of dihydrolipoamide to lipoamide;PROVISIONAL	YP_001722209	YPK_3489	YPK_3489	gb|ACA69756.1|gi|169752238	3.04009	1.21916e-10	1.35071e-08	11.363	11.1637	10.5121	11.1138	14.2133	14.0456	14.2381	14.1701
10122	CUST_3961_PI390410464	ACA69861.1	dnaK	dnaK	molecular chaperone DnaK	chaperone protein DnaK	heat shock protein 70; assists in folding of nascent polypeptide chains; refolding of misfolded proteins; utilizes ATPase activity to help fold; co-chaperones are DnaJ and GrpE; multiple copies in some bacteria;PROVISIONAL	YP_001722314	YPK_3594	YPK_3594	gb|ACA69861.1|gi|169752343	2.98483	2.35002e-10	1.87349e-08	10.4116	10.5328	10.0834	10.4817	13.4833	13.4911	13.3973	13.3792
9665	CUST_8677_PI390410464	ACA70089.1	groES	groES	co-chaperonin GroES	chaperonin Cpn10	10 kDa chaperonin; Cpn10; GroES; forms homoheptameric ring; binds to one or both ends of the GroEL double barrel in the presence of adenine nucleotides capping it; folding of unfolded substrates initiates in a GroEL-substrate bound and capped by GroES; release of the folded substrate is dependent on ATP binding and hydrolysis in the trans ring;PROVISIONAL	YP_001722542	YPK_3823	YPK_3823	gb|ACA70089.1|gi|169752571	2.97552	3.5083e-10	2.18887e-08	11.2136	11.2937	10.775	11.2441	14.0885	14.0101	14.0375	13.9769
835	CUST_10287_PI390410464	ACA69628.1	rplS	rplS	50S ribosomal protein L19	ribosomal protein L19	this protein is located at the 30S-50S ribosomal subunit interface and may play a role in the structure and function of the aminoacyl-tRNA binding site;PROVISIONAL	YP_001722081	YPK_3361	YPK_3361	gb|ACA69628.1|gi|169752110	2.96462	3.8051e-10	2.26751e-08	12.2517	12.1328	12.0257	12.0164	14.5651	14.4887	14.5231	14.5735
1114	CUST_11977_PI390410464	ACA69629.1	trmD	trmD	tRNA (guanine-N(1)-)-methyltransferase	tRNA (guanine-N1)-methyltransferase	methylates guanosine-37 in various tRNAs; uses S-adenosyl-L-methionine to transfer methyl group to tRNA;2.1.1.31;PROVISIONAL	YP_001722082	YPK_3362	YPK_3362	gb|ACA69629.1|gi|169752111	2.95743	3.47123e-09	9.458e-08	11.4637	10.8516	10.2974	10.7621	14.0597	13.9032	13.896	13.8781
6990	CUST_8463_PI390410464	ACA66616.1	secY	secY	preprotein translocase subunit SecY	preprotein translocase, SecY subunit	forms heterotrimeric complex in the membrane; in bacteria the complex consists of SecY which forms the channel pore and SecE and SecG; the SecG subunit is not essential; in bacteria translocation is driven via the SecA ATPase;PROVISIONAL	YP_001719069	YPK_0303	YPK_0303	gb|ACA66616.1|gi|169749098	2.95396	3.55796e-11	8.74024e-09	12.6334	12.536	12.8002	12.4679	15.388	15.4047	15.5962	15.3886
2161	CUST_3355_PI390410464	ACA68743.1		manZ	PTS system mannose-specific transporter subunit IID	PTS system, mannose/fructose/sorbose family, IID subunit	hosphoenolpyruvate-dependent sugar phosphotransferase system catalyzes the phosphorylation of incoming sugar substrates concomitant with their translocation across the cell membrane; IID with IIC forms the translocation channel;PROVISIONAL	YP_001721196	YPK_2466	YPK_2466	gb|ACA68743.1|gi|169751225	2.93638	2.57625e-10	1.9666e-08	13.3431	13.1489	12.5669	13.1508	15.5003	15.364	15.4518	15.6539
[truncated: 983 more rows]
